# Supplementary material for: 2-Methyl-3-(2-methyl­phen­yl)-4-oxo-3,4-dihydro­quinazolin-8-yl 4-methyl­benzoate
Source: Acta Crystallogr Sect E Struct Rep Online. 2012 Feb 17;68(Pt 3):o734–5. doi: 10.1107/S1600536812006265 (PMC3295504; doi:10.1107/S1600536812006265)
Supplement: Supplementary file 1 [file e-68-0o734-sup1.cif]

##############################################################################
#                                                                            #
# This CIF contains the data in a paper accepted for publication in          #
# Acta Crystallographica Section E. It conforms to the requirements of       #
# Notes for Authors for Acta Crystallographica Section E, and has been       #
# peer reviewed under the auspices of the IUCr Commission on Journals.       #
#                                                                            #
# Full details of the Crystallographic Information File format               #
# are given in the paper "The Crystallographic Information File (CIF):       #
# a New Standard Archive File for Crystallography" by S. R. Hall, F. H.      #
# Allen and I. D. Brown [Acta Cryst. (1991), A47, 655-685].                  #
#                                                                            #
# The current version of the core CIF dictionary is obtainable from          #
# ftp://ftp.iucr.org/pub/cif_core.dic.                                       #
#                                                                            #
# Software is freely available for graphical display of the structure(s)     #
# in this CIF. For information consult the CIF software page                 #
# http://www.iucr.org/resources/cif/software.                                #
#                                                                            #
# This file may be used for bona fide research purposes within the           #
# scientific community so long as proper attribution is given to the journal # 
# article from which it was obtained.                                        #
#                                                                            #
##############################################################################
data_global
_audit_creation_method     SHELXL-97
_journal_date_recd_electronic     2012-02-12
_journal_date_accepted     2012-02-12
_journal_name_full     'Acta Crystallographica, Section E'
_journal_year     2012
_journal_volume     68
_journal_issue      3
_journal_page_first     o734
_journal_page_last     o735
_journal_paper_category     QO
_journal_paper_doi     10.1107/S1600536812006265
_journal_coeditor_code     HB6636
_publ_contact_author_name     'Edward R. T. Tiekink'
_publ_contact_author_address
;
Department of Chemistry
University of Malaya
50603 Kuala Lumpur
Malaysia
;
_publ_contact_author_email     edward.tiekink@gmail.com
_publ_contact_author_fax     '+60 3 7967 4193'
_publ_contact_author_phone     '+60 3 7967 6775'
_publ_section_title
;
2-Methyl-3-(2-methylphenyl)-4-oxo-3,4-dihydroquinazolin-8-yl 4-methylbenzoate
;
loop_
    _publ_author_name
    _publ_author_footnote
    _publ_author_address
    'Adel S. El-Azab'
;
Additional correspondence author, e-mail: adelazaba@yahoo.com.
;
;
Department of Pharmaceutical Chemistry
College of Pharmacy
King Saud University
Riyadh 11451
Saudi Arabia
and Department of Organic Chemistry
Faculty of Pharmacy
Al-Azhar University
Cairo 11884
Egypt
;
    'Alaa A.-M. Abdel-Aziz' .
;
Department of Pharmaceutical Chemistry
College of Pharmacy
King Saud University
Riyadh 11451
Saudi Arabia
and Department of Medicinal Chemistry
Faculty of Pharmacy
University of Mansoura
Mansoura 35516
Egypt
;
    'Ng, Seik Weng' .
;
Department of Chemistry
University of Malaya
50603 Kuala Lumpur
Malaysia
and Chemistry Department
Faculty of Science
King Abdulaziz University
PO Box 80203 Jeddah
Saudi Arabia
;
    'Tiekink, Edward R. T.' .
;
Department of Chemistry
University of Malaya
50603 Kuala Lumpur
Malaysia
;
data_I
_audit_creation_method     SHELXL97
_chemical_name_systematic
;
2-Methyl-3-(2-methylphenyl)-4-oxo-3,4-dihydroquinazolin-8-yl 4-methylbenzoate
;
_chemical_name_common     ?
_chemical_formula_moiety     'C24 H20 N2 O3'
_chemical_formula_sum     'C24 H20 N2 O3'
_chemical_formula_iupac     'C24 H20 N2 O3'
_chemical_formula_weight     384.42
_chemical_melting_point     ?
_symmetry_cell_setting     monoclinic
_symmetry_space_group_name_H-M     'P 21/c'
_symmetry_space_group_name_Hall     '-P 2ybc'
loop_
    _symmetry_equiv_pos_as_xyz
    'x, y, z'
    '-x, y+1/2, -z+1/2'
    '-x, -y, -z'
    'x, -y-1/2, z-1/2'
_cell_length_a     18.8216(5)
_cell_length_b     7.6332(2)
_cell_length_c     13.3092(3)
_cell_angle_alpha     90.00
_cell_angle_beta     97.286(2)
_cell_angle_gamma     90.00
_cell_volume     1896.68(8)
_cell_formula_units_Z     4
_cell_measurement_reflns_used     3857
_cell_measurement_theta_min     3.3450
_cell_measurement_theta_max     76.5145
_cell_measurement_temperature     100(2)
_exptl_crystal_description     prism
_exptl_crystal_colour     colourless
_exptl_crystal_size_max     0.25
_exptl_crystal_size_mid     0.20
_exptl_crystal_size_min     0.15
_exptl_crystal_density_diffrn     1.346
_exptl_crystal_density_meas     ?
_exptl_crystal_density_method     'not measured'
_exptl_crystal_F_000     808
_exptl_absorpt_coefficient_mu     0.723
_exptl_absorpt_correction_type     multi-scan
_exptl_absorpt_process_details     '(CrysAlis PRO; Agilent, 2011)'
_exptl_absorpt_correction_T_min     0.75538
_exptl_absorpt_correction_T_max     1.00000
_diffrn_ambient_temperature     100(2)
_diffrn_radiation_type     CuK\a
_diffrn_radiation_wavelength     1.5418
_diffrn_radiation_source     'SuperNova (Cu) X-ray Source'
_diffrn_radiation_monochromator     Mirror
_diffrn_measurement_device_type
                  'Agilent SuperNova Dual diffractometer with an Atlas detector'
_diffrn_measurement_method     \w
_diffrn_detector_area_resol_mean     10.4041
_diffrn_reflns_number     7966
_diffrn_reflns_av_R_equivalents     0.0268
_diffrn_reflns_av_sigmaI/netI     0.0293
_diffrn_reflns_theta_min     4.74
_diffrn_reflns_theta_max     76.72
_diffrn_reflns_theta_full     76.72
_diffrn_measured_fraction_theta_max     0.969
_diffrn_measured_fraction_theta_full     0.969
_diffrn_reflns_limit_h_min     -23
_diffrn_reflns_limit_h_max     23
_diffrn_reflns_limit_k_min     -9
_diffrn_reflns_limit_k_max     9
_diffrn_reflns_limit_l_min     -16
_diffrn_reflns_limit_l_max     8
_diffrn_standards_number     0
_diffrn_standards_interval_count     0
_diffrn_standards_interval_time     0
_diffrn_standards_decay_%     0
_refine_special_details
;
Refinement of <i>F</i>^2^ against ALL reflections. The weighted <i>R</i>-factor
<i>wR</i> and goodness of fit <i>S</i> are based on <i>F</i>^2^, conventional
<i>R</i>-factors <i>R</i> are based on <i>F</i>, with <i>F</i> set to zero for
negative <i>F</i>^2^. The threshold expression of <i>F</i>^2^ >
\s(<i>F</i>^2^) is used only for calculating <i>R</i>-factors(gt) <i>etc</i>.
and is not relevant to the choice of reflections for refinement.
<i>R</i>-factors based on <i>F</i>^2^ are statistically about twice as large
as those based on <i>F</i>, and <i>R</i>-factors based on ALL data will be
even larger.
;
_reflns_number_total     3883
_reflns_number_gt     3478
_reflns_threshold_expression     I>2\s(I)
_refine_ls_structure_factor_coef     Fsqd
_refine_ls_matrix_type     full
_refine_ls_R_factor_all     0.0727
_refine_ls_R_factor_gt     0.0673
_refine_ls_wR_factor_gt     0.1798
_refine_ls_wR_factor_ref     0.1857
_refine_ls_goodness_of_fit_ref     1.058
_refine_ls_restrained_S_all     1.058
_refine_ls_number_reflns     3883
_refine_ls_number_parameters     265
_refine_ls_number_restraints     0
_refine_ls_hydrogen_treatment     constr
_refine_ls_weighting_scheme     calc
_refine_ls_weighting_details
       'calc w = 1/[\s^2^(Fo^2^)+(0.0962P)^2^+2.1880P] where P=(Fo^2^+2Fc^2^)/3'
_atom_sites_solution_hydrogens     geom
_atom_sites_solution_primary     direct
_atom_sites_solution_secondary     difmap
_refine_ls_shift/su_max     0.000
_refine_ls_shift/su_mean     0.000
_refine_diff_density_max     1.092
_refine_diff_density_min     -0.333
_refine_ls_extinction_method     none
_refine_ls_extinction_coef     ?
loop_
    _atom_type_symbol
    _atom_type_description
    _atom_type_scat_dispersion_real
    _atom_type_scat_dispersion_imag
    _atom_type_scat_source
    'C' 'C' 0.0181 0.0091
                         'International Tables Vol C Tables 4.2.6.8 and 6.1.1.4'
    'H' 'H' 0.0000 0.0000
                         'International Tables Vol C Tables 4.2.6.8 and 6.1.1.4'
    'N' 'N' 0.0311 0.0180
                         'International Tables Vol C Tables 4.2.6.8 and 6.1.1.4'
    'O' 'O' 0.0492 0.0322
                         'International Tables Vol C Tables 4.2.6.8 and 6.1.1.4'
_computing_data_collection     'CrysAlis PRO (Agilent, 2011)'
_computing_cell_refinement     'CrysAlis PRO (Agilent, 2011)'
_computing_data_reduction     'CrysAlis PRO (Agilent, 2011)'
_computing_structure_solution     'SHELXS97 (Sheldrick, 2008)'
_computing_structure_refinement     'SHELXL97 (Sheldrick, 2008)'
_computing_molecular_graphics
;
ORTEP-3 (Farrugia, 1997) and DIAMOND (Brandenburg, 2006)
;
_computing_publication_material     'publCIF (Westrip, 2010)'
loop_
    _atom_site_type_symbol
    _atom_site_label
    _atom_site_fract_x
    _atom_site_fract_y
    _atom_site_fract_z
    _atom_site_U_iso_or_equiv
    _atom_site_adp_type
    _atom_site_calc_flag
    _atom_site_refinement_flags
    _atom_site_occupancy
    _atom_site_symmetry_multiplicity
    _atom_site_disorder_assembly
    _atom_site_disorder_group
    O O1 0.37531(7) 0.7195(2) 0.60223(11) 0.0223(3) Uani d . 1 1 . .
    O O2 0.31966(8) 0.9210(2) 0.49638(12) 0.0279(4) Uani d . 1 1 . .
    O O3 0.10542(9) 0.3305(2) 0.65096(12) 0.0339(4) Uani d . 1 1 . .
    N N1 0.27420(9) 0.4903(2) 0.50849(12) 0.0211(4) Uani d . 1 1 . .
    N N2 0.17341(10) 0.3084(3) 0.52035(13) 0.0267(4) Uani d . 1 1 . .
    C C1 0.43599(11) 0.8207(3) 0.46864(15) 0.0212(4) Uani d . 1 1 . .
    C C2 0.49532(11) 0.7190(3) 0.50441(16) 0.0238(4) Uani d . 1 1 . .
    H H2 0.4958 0.6552 0.5658 0.029 Uiso calc R 1 1 . .
    C C3 0.55359(11) 0.7105(3) 0.45073(16) 0.0246(4) Uani d . 1 1 . .
    H H3 0.5939 0.6414 0.4760 0.030 Uiso calc R 1 1 . .
    C C4 0.55385(11) 0.8024(3) 0.35973(16) 0.0237(4) Uani d . 1 1 . .
    C C5 0.49471(12) 0.9054(3) 0.32543(16) 0.0254(5) Uani d . 1 1 . .
    H H5 0.4943 0.9695 0.2642 0.030 Uiso calc R 1 1 . .
    C C6 0.43625(11) 0.9158(3) 0.37932(16) 0.0235(4) Uani d . 1 1 . .
    H H6 0.3965 0.9877 0.3553 0.028 Uiso calc R 1 1 . .
    C C7 0.61739(12) 0.7901(3) 0.30194(17) 0.0277(5) Uani d . 1 1 . .
    H H7A 0.6324 0.6674 0.2988 0.041 Uiso calc R 1 1 . .
    H H7B 0.6569 0.8599 0.3363 0.041 Uiso calc R 1 1 . .
    H H7C 0.6042 0.8348 0.2331 0.041 Uiso calc R 1 1 . .
    C C8 0.37095(11) 0.8299(3) 0.52067(15) 0.0209(4) Uani d . 1 1 . .
    C C9 0.31180(11) 0.6918(3) 0.64461(15) 0.0210(4) Uani d . 1 1 . .
    C C10 0.30198(11) 0.7733(3) 0.73413(15) 0.0233(4) Uani d . 1 1 . .
    H H10 0.3360 0.8566 0.7634 0.028 Uiso calc R 1 1 . .
    C C11 0.24158(12) 0.7332(3) 0.78214(15) 0.0255(5) Uani d . 1 1 . .
    H H11 0.2340 0.7921 0.8428 0.031 Uiso calc R 1 1 . .
    C C12 0.19361(11) 0.6093(3) 0.74151(15) 0.0236(4) Uani d . 1 1 . .
    H H12 0.1533 0.5808 0.7746 0.028 Uiso calc R 1 1 . .
    C C13 0.20422(11) 0.5243(3) 0.65079(15) 0.0214(4) Uani d . 1 1 . .
    C C14 0.26278(10) 0.5673(3) 0.59976(14) 0.0195(4) Uani d . 1 1 . .
    C C15 0.15613(11) 0.3839(3) 0.61094(15) 0.0252(5) Uani d . 1 1 . .
    C C16 0.23027(11) 0.3681(3) 0.47275(15) 0.0228(4) Uani d . 1 1 . .
    C C17 0.24100(12) 0.2818(3) 0.37470(16) 0.0270(5) Uani d . 1 1 . .
    H H17A 0.2801 0.3402 0.3458 0.040 Uiso calc R 1 1 . .
    H H17B 0.1968 0.2906 0.3273 0.040 Uiso calc R 1 1 . .
    H H17C 0.2531 0.1581 0.3869 0.040 Uiso calc R 1 1 . .
    C C18 0.12952(13) 0.1602(3) 0.47919(16) 0.0311(5) Uani d . 1 1 . .
    C C19 0.15047(12) -0.0095(3) 0.50999(18) 0.0316(5) Uani d . 1 1 . .
    H H19 0.1922 -0.0288 0.5567 0.038 Uiso calc R 1 1 . .
    C C20 0.10838(14) -0.1495(3) 0.47021(19) 0.0348(5) Uani d . 1 1 . .
    H H20 0.1219 -0.2665 0.4880 0.042 Uiso calc R 1 1 . .
    C C21 0.04685(13) -0.1168(4) 0.40471(19) 0.0362(6) Uani d . 1 1 . .
    H H21 0.0177 -0.2127 0.3794 0.043 Uiso calc R 1 1 . .
    C C22 0.02648(14) 0.0491(4) 0.37508(18) 0.0350(6) Uani d . 1 1 . .
    H H22 -0.0158 0.0669 0.3291 0.042 Uiso calc R 1 1 . .
    C C23 0.06853(13) 0.1950(4) 0.41299(18) 0.0333(5) Uani d . 1 1 . .
    C C24 0.04695(14) 0.3739(4) 0.3848(2) 0.0406(6) Uani d . 1 1 . .
    H H24A 0.0457 0.4443 0.4461 0.061 Uiso calc R 1 1 . .
    H H24B -0.0008 0.3725 0.3455 0.061 Uiso calc R 1 1 . .
    H H24C 0.0814 0.4250 0.3437 0.061 Uiso calc R 1 1 . .
loop_
    _atom_site_aniso_label
    _atom_site_aniso_U_11
    _atom_site_aniso_U_22
    _atom_site_aniso_U_33
    _atom_site_aniso_U_12
    _atom_site_aniso_U_13
    _atom_site_aniso_U_23
    O1 0.0183(7) 0.0267(8) 0.0224(7) -0.0018(6) 0.0046(5) 0.0041(6)
    O2 0.0240(7) 0.0329(9) 0.0279(8) 0.0037(6) 0.0072(6) 0.0059(6)
    O3 0.0299(8) 0.0486(11) 0.0258(8) -0.0159(7) 0.0138(6) -0.0061(7)
    N1 0.0214(8) 0.0249(9) 0.0181(8) -0.0008(7) 0.0062(6) 0.0012(7)
    N2 0.0267(9) 0.0356(11) 0.0194(8) -0.0107(8) 0.0094(7) -0.0046(7)
    C1 0.0214(10) 0.0221(10) 0.0205(9) -0.0031(8) 0.0043(7) -0.0025(8)
    C2 0.0239(10) 0.0247(11) 0.0233(10) -0.0016(8) 0.0044(8) 0.0014(8)
    C3 0.0232(10) 0.0225(11) 0.0286(11) 0.0005(8) 0.0054(8) 0.0004(8)
    C4 0.0246(10) 0.0235(10) 0.0243(10) -0.0048(8) 0.0083(8) -0.0056(8)
    C5 0.0290(11) 0.0271(11) 0.0209(10) -0.0024(9) 0.0065(8) 0.0012(8)
    C6 0.0230(10) 0.0247(10) 0.0227(10) -0.0004(8) 0.0032(8) 0.0008(8)
    C7 0.0283(11) 0.0281(11) 0.0286(11) -0.0006(9) 0.0113(9) -0.0020(9)
    C8 0.0212(9) 0.0223(10) 0.0193(9) -0.0029(8) 0.0030(7) -0.0009(7)
    C9 0.0189(9) 0.0239(10) 0.0209(9) 0.0005(8) 0.0057(7) 0.0044(8)
    C10 0.0269(10) 0.0209(10) 0.0218(10) -0.0011(8) 0.0015(8) 0.0013(8)
    C11 0.0321(11) 0.0273(11) 0.0183(9) 0.0010(9) 0.0080(8) -0.0001(8)
    C12 0.0238(10) 0.0286(11) 0.0195(9) 0.0006(8) 0.0075(8) 0.0018(8)
    C13 0.0205(9) 0.0266(10) 0.0178(9) -0.0003(8) 0.0054(7) 0.0024(8)
    C14 0.0201(9) 0.0231(10) 0.0159(9) 0.0013(8) 0.0040(7) 0.0022(7)
    C15 0.0237(10) 0.0344(12) 0.0188(9) -0.0042(9) 0.0074(8) -0.0003(8)
    C16 0.0241(10) 0.0273(11) 0.0183(9) -0.0028(8) 0.0078(8) 0.0016(8)
    C17 0.0309(11) 0.0317(12) 0.0203(10) -0.0060(9) 0.0108(8) -0.0036(8)
    C18 0.0319(12) 0.0415(14) 0.0218(10) -0.0080(10) 0.0102(9) -0.0064(9)
    C19 0.0276(11) 0.0339(13) 0.0347(12) -0.0023(9) 0.0096(9) -0.0011(10)
    C20 0.0356(12) 0.0355(13) 0.0355(12) -0.0007(10) 0.0131(10) 0.0001(10)
    C21 0.0293(12) 0.0482(15) 0.0334(12) -0.0061(11) 0.0128(9) -0.0019(11)
    C22 0.0357(12) 0.0456(14) 0.0254(11) 0.0019(11) 0.0106(9) -0.0053(10)
    C23 0.0307(12) 0.0432(14) 0.0276(11) -0.0010(10) 0.0106(9) -0.0032(10)
    C24 0.0332(13) 0.0548(17) 0.0332(13) 0.0001(12) 0.0013(10) -0.0041(12)
_geom_special_details
;
All e.s.d.'s (except the e.s.d. in the dihedral angle between two l.s. planes)
are estimated using the full covariance matrix. The cell e.s.d.'s are taken
into account individually in the estimation of e.s.d.'s in distances, angles
and torsion angles; correlations between e.s.d.'s in cell parameters are only
used when they are defined by crystal symmetry. An approximate (isotropic)
treatment of cell e.s.d.'s is used for estimating e.s.d.'s involving l.s.
planes.
;
loop_
    _geom_bond_atom_site_label_1
    _geom_bond_atom_site_label_2
    _geom_bond_site_symmetry_2
    _geom_bond_distance
    _geom_bond_publ_flag
    O1 C8 . 1.368(2) ?
    O1 C9 . 1.401(2) ?
    O2 C8 . 1.201(3) ?
    O3 C15 . 1.220(3) ?
    N1 C16 . 1.296(3) ?
    N1 C14 . 1.390(3) ?
    N2 C16 . 1.388(3) ?
    N2 C15 . 1.411(3) ?
    N2 C18 . 1.465(3) ?
    C1 C6 . 1.393(3) ?
    C1 C2 . 1.394(3) ?
    C1 C8 . 1.483(3) ?
    C2 C3 . 1.384(3) ?
    C2 H2 . 0.9500 ?
    C3 C4 . 1.400(3) ?
    C3 H3 . 0.9500 ?
    C4 C5 . 1.391(3) ?
    C4 C7 . 1.505(3) ?
    C5 C6 . 1.390(3) ?
    C5 H5 . 0.9500 ?
    C6 H6 . 0.9500 ?
    C7 H7A . 0.9800 ?
    C7 H7B . 0.9800 ?
    C7 H7C . 0.9800 ?
    C9 C10 . 1.377(3) ?
    C9 C14 . 1.404(3) ?
    C10 C11 . 1.407(3) ?
    C10 H10 . 0.9500 ?
    C11 C12 . 1.370(3) ?
    C11 H11 . 0.9500 ?
    C12 C13 . 1.407(3) ?
    C12 H12 . 0.9500 ?
    C13 C14 . 1.405(3) ?
    C13 C15 . 1.459(3) ?
    C16 C17 . 1.498(3) ?
    C17 H17A . 0.9800 ?
    C17 H17B . 0.9800 ?
    C17 H17C . 0.9800 ?
    C18 C23 . 1.381(3) ?
    C18 C19 . 1.400(4) ?
    C19 C20 . 1.394(3) ?
    C19 H19 . 0.9500 ?
    C20 C21 . 1.381(4) ?
    C20 H20 . 0.9500 ?
    C21 C22 . 1.367(4) ?
    C21 H21 . 0.9500 ?
    C22 C23 . 1.421(4) ?
    C22 H22 . 0.9500 ?
    C23 C24 . 1.460(4) ?
    C24 H24A . 0.9800 ?
    C24 H24B . 0.9800 ?
    C24 H24C . 0.9800 ?
loop_
    _geom_angle_atom_site_label_1
    _geom_angle_atom_site_label_2
    _geom_angle_atom_site_label_3
    _geom_angle_site_symmetry_1
    _geom_angle_site_symmetry_3
    _geom_angle
    _geom_angle_publ_flag
    C8 O1 C9 . . 116.36(15) ?
    C16 N1 C14 . . 117.56(17) ?
    C16 N2 C15 . . 122.04(18) ?
    C16 N2 C18 . . 120.91(17) ?
    C15 N2 C18 . . 117.04(17) ?
    C6 C1 C2 . . 119.51(19) ?
    C6 C1 C8 . . 117.80(19) ?
    C2 C1 C8 . . 122.68(19) ?
    C3 C2 C1 . . 120.2(2) ?
    C3 C2 H2 . . 119.9 ?
    C1 C2 H2 . . 119.9 ?
    C2 C3 C4 . . 120.9(2) ?
    C2 C3 H3 . . 119.6 ?
    C4 C3 H3 . . 119.6 ?
    C5 C4 C3 . . 118.45(19) ?
    C5 C4 C7 . . 121.5(2) ?
    C3 C4 C7 . . 120.1(2) ?
    C6 C5 C4 . . 121.1(2) ?
    C6 C5 H5 . . 119.5 ?
    C4 C5 H5 . . 119.5 ?
    C5 C6 C1 . . 119.9(2) ?
    C5 C6 H6 . . 120.0 ?
    C1 C6 H6 . . 120.0 ?
    C4 C7 H7A . . 109.5 ?
    C4 C7 H7B . . 109.5 ?
    H7A C7 H7B . . 109.5 ?
    C4 C7 H7C . . 109.5 ?
    H7A C7 H7C . . 109.5 ?
    H7B C7 H7C . . 109.5 ?
    O2 C8 O1 . . 122.40(18) ?
    O2 C8 C1 . . 125.79(19) ?
    O1 C8 C1 . . 111.81(17) ?
    C10 C9 O1 . . 119.68(18) ?
    C10 C9 C14 . . 121.38(18) ?
    O1 C9 C14 . . 118.63(18) ?
    C9 C10 C11 . . 120.0(2) ?
    C9 C10 H10 . . 120.0 ?
    C11 C10 H10 . . 120.0 ?
    C12 C11 C10 . . 120.06(19) ?
    C12 C11 H11 . . 120.0 ?
    C10 C11 H11 . . 120.0 ?
    C11 C12 C13 . . 119.92(19) ?
    C11 C12 H12 . . 120.0 ?
    C13 C12 H12 . . 120.0 ?
    C14 C13 C12 . . 120.85(19) ?
    C14 C13 C15 . . 118.97(18) ?
    C12 C13 C15 . . 120.12(18) ?
    N1 C14 C9 . . 119.44(17) ?
    N1 C14 C13 . . 122.78(18) ?
    C9 C14 C13 . . 117.77(18) ?
    O3 C15 N2 . . 121.0(2) ?
    O3 C15 C13 . . 124.76(19) ?
    N2 C15 C13 . . 114.28(17) ?
    N1 C16 N2 . . 124.17(18) ?
    N1 C16 C17 . . 119.07(18) ?
    N2 C16 C17 . . 116.75(18) ?
    C16 C17 H17A . . 109.5 ?
    C16 C17 H17B . . 109.5 ?
    H17A C17 H17B . . 109.5 ?
    C16 C17 H17C . . 109.5 ?
    H17A C17 H17C . . 109.5 ?
    H17B C17 H17C . . 109.5 ?
    C23 C18 C19 . . 123.1(2) ?
    C23 C18 N2 . . 118.2(2) ?
    C19 C18 N2 . . 118.7(2) ?
    C20 C19 C18 . . 118.2(2) ?
    C20 C19 H19 . . 120.9 ?
    C18 C19 H19 . . 120.9 ?
    C21 C20 C19 . . 119.4(2) ?
    C21 C20 H20 . . 120.3 ?
    C19 C20 H20 . . 120.3 ?
    C22 C21 C20 . . 122.1(3) ?
    C22 C21 H21 . . 118.9 ?
    C20 C21 H21 . . 118.9 ?
    C21 C22 C23 . . 120.0(2) ?
    C21 C22 H22 . . 120.0 ?
    C23 C22 H22 . . 120.0 ?
    C18 C23 C22 . . 117.1(2) ?
    C18 C23 C24 . . 121.7(2) ?
    C22 C23 C24 . . 121.2(2) ?
    C23 C24 H24A . . 109.5 ?
    C23 C24 H24B . . 109.5 ?
    H24A C24 H24B . . 109.5 ?
    C23 C24 H24C . . 109.5 ?
    H24A C24 H24C . . 109.5 ?
    H24B C24 H24C . . 109.5 ?
loop_
    _geom_torsion_atom_site_label_1
    _geom_torsion_atom_site_label_2
    _geom_torsion_atom_site_label_3
    _geom_torsion_atom_site_label_4
    _geom_torsion_site_symmetry_1
    _geom_torsion_site_symmetry_2
    _geom_torsion_site_symmetry_3
    _geom_torsion_site_symmetry_4
    _geom_torsion
    _geom_torsion_publ_flag
    C6 C1 C2 C3 . . . . -1.0(3) ?
    C8 C1 C2 C3 . . . . 177.69(19) ?
    C1 C2 C3 C4 . . . . -0.4(3) ?
    C2 C3 C4 C5 . . . . 1.2(3) ?
    C2 C3 C4 C7 . . . . -179.4(2) ?
    C3 C4 C5 C6 . . . . -0.7(3) ?
    C7 C4 C5 C6 . . . . 180.0(2) ?
    C4 C5 C6 C1 . . . . -0.7(3) ?
    C2 C1 C6 C5 . . . . 1.5(3) ?
    C8 C1 C6 C5 . . . . -177.18(19) ?
    C9 O1 C8 O2 . . . . 12.0(3) ?
    C9 O1 C8 C1 . . . . -167.83(17) ?
    C6 C1 C8 O2 . . . . -5.0(3) ?
    C2 C1 C8 O2 . . . . 176.3(2) ?
    C6 C1 C8 O1 . . . . 174.84(17) ?
    C2 C1 C8 O1 . . . . -3.8(3) ?
    C8 O1 C9 C10 . . . . -103.9(2) ?
    C8 O1 C9 C14 . . . . 82.5(2) ?
    O1 C9 C10 C11 . . . . -173.89(18) ?
    C14 C9 C10 C11 . . . . -0.4(3) ?
    C9 C10 C11 C12 . . . . 1.9(3) ?
    C10 C11 C12 C13 . . . . -1.1(3) ?
    C11 C12 C13 C14 . . . . -1.3(3) ?
    C11 C12 C13 C15 . . . . 175.8(2) ?
    C16 N1 C14 C9 . . . . 175.77(19) ?
    C16 N1 C14 C13 . . . . -3.4(3) ?
    C10 C9 C14 N1 . . . . 178.96(19) ?
    O1 C9 C14 N1 . . . . -7.5(3) ?
    C10 C9 C14 C13 . . . . -1.9(3) ?
    O1 C9 C14 C13 . . . . 171.66(17) ?
    C12 C13 C14 N1 . . . . -178.11(18) ?
    C15 C13 C14 N1 . . . . 4.8(3) ?
    C12 C13 C14 C9 . . . . 2.7(3) ?
    C15 C13 C14 C9 . . . . -174.38(18) ?
    C16 N2 C15 O3 . . . . 179.2(2) ?
    C18 N2 C15 O3 . . . . -2.1(3) ?
    C16 N2 C15 C13 . . . . -1.9(3) ?
    C18 N2 C15 C13 . . . . 176.80(19) ?
    C14 C13 C15 O3 . . . . 176.9(2) ?
    C12 C13 C15 O3 . . . . -0.3(3) ?
    C14 C13 C15 N2 . . . . -2.0(3) ?
    C12 C13 C15 N2 . . . . -179.15(19) ?
    C14 N1 C16 N2 . . . . -0.8(3) ?
    C14 N1 C16 C17 . . . . -179.84(18) ?
    C15 N2 C16 N1 . . . . 3.5(3) ?
    C18 N2 C16 N1 . . . . -175.1(2) ?
    C15 N2 C16 C17 . . . . -177.4(2) ?
    C18 N2 C16 C17 . . . . 4.0(3) ?
    C16 N2 C18 C23 . . . . -92.2(3) ?
    C15 N2 C18 C23 . . . . 89.1(3) ?
    C16 N2 C18 C19 . . . . 88.9(3) ?
    C15 N2 C18 C19 . . . . -89.7(3) ?
    C23 C18 C19 C20 . . . . 1.3(3) ?
    N2 C18 C19 C20 . . . . -179.9(2) ?
    C18 C19 C20 C21 . . . . -1.9(3) ?
    C19 C20 C21 C22 . . . . 1.8(4) ?
    C20 C21 C22 C23 . . . . -0.9(4) ?
    C19 C18 C23 C22 . . . . -0.5(3) ?
    N2 C18 C23 C22 . . . . -179.30(19) ?
    C19 C18 C23 C24 . . . . 178.1(2) ?
    N2 C18 C23 C24 . . . . -0.7(3) ?
    C21 C22 C23 C18 . . . . 0.3(3) ?
    C21 C22 C23 C24 . . . . -178.3(2) ?
loop_
    _geom_hbond_atom_site_label_D
    _geom_hbond_atom_site_label_H
    _geom_hbond_atom_site_label_A
    _geom_hbond_site_symmetry_A
    _geom_hbond_distance_DH
    _geom_hbond_distance_HA
    _geom_hbond_distance_DA
    _geom_hbond_angle_DHA
    C17 H17C O2 1_545 0.98 2.55 3.434(3) 150
    C21 H21 O3 3_556 0.95 2.47 3.299(3) 146
    C12 H12 Cg1 4_566 0.95 2.79 3.658(2) 153
