# Supplementary material for: 2-Methyl-3-(2-methyl­phen­yl)-4-oxo-3,4-dihydro­quinazolin-8-yl 4-methyl­benzoate
Source: Acta Crystallogr Sect E Struct Rep Online. 2012 Feb 17;68(Pt 3):o734–5. doi: 10.1107/S1600536812006265 (PMC3295504; doi:10.1107/S1600536812006265)
Supplement: Supplementary file 2 [file e-68-0o734-Isup2.hkl]

# 
# h,k,l, Fc-squared, Fo-squared, sigma(Fo-squared) and status flag 
# 
data_I
_shelx_title '  P21/c' 
_shelx_refln_list_code          4 
_shelx_F_calc_maximum      164.70 
_exptl_crystal_F_000       808.00 
_reflns_d_resolution_high  0.7921 
 
loop_ 
 _symmetry_equiv_pos_as_xyz 
 'x, y, z' 
 '-x, y+1/2, -z+1/2' 
 '-x, -y, -z' 
 'x, -y-1/2, z-1/2' 
 
_cell_length_a    18.8216 
_cell_length_b     7.6332 
_cell_length_c    13.3092 
_cell_angle_alpha  90.000 
_cell_angle_beta   97.286 
_cell_angle_gamma  90.000 
 
_shelx_F_squared_multiplier     1.000 
 
loop_ 
 _refln_index_h 
 _refln_index_k 
 _refln_index_l 
 _refln_F_squared_calc 
 _refln_F_squared_meas 
 _refln_F_squared_sigma 
 _refln_observed_status 
   2   0   0     1080.33      843.11     14.70 o 
   3   0   0     1823.75     1321.61     22.95 o 
   4   0   0      254.24      298.41      7.41 o 
   5   0   0      150.45      116.82      4.47 o 
   6   0   0       54.06       30.90      2.45 o 
   7   0   0        0.06        4.63      1.16 o 
   8   0   0       83.75       87.85      4.86 o 
   9   0   0      250.01      173.63      7.51 o 
  10   0   0      215.45      147.24      7.36 o 
  11   0   0      100.75       56.55      4.76 o 
  12   0   0      401.44      343.22     13.06 o 
  13   0   0        0.03        4.35      1.71 o 
  14   0   0      179.98      165.28      6.91 o 
  15   0   0     2519.94     2620.10     38.22 o 
  16   0   0     2971.49     3076.39     45.61 o 
  17   0   0     1728.09     1701.58     41.27 o 
  18   0   0      559.32      679.98     22.64 o 
  19   0   0       69.55      114.99      8.32 o 
  20   0   0       54.53       66.64      6.00 o 
  21   0   0        0.04       -1.49      1.49 o 
  22   0   0       11.25        8.08      1.59 o 
  23   0   0      196.50      190.74      8.76 o 
   1   1   0      145.11      141.58      3.83 o 
   2   1   0    14202.35    12730.91    501.66 o 
   3   1   0     2642.72     2757.36     46.11 o 
   4   1   0     3048.52     2618.16     31.73 o 
   5   1   0      878.33      679.52     10.66 o 
   6   1   0        0.65        7.72      0.98 o 
   7   1   0      212.35      285.70      6.59 o 
   8   1   0       21.72        4.36      0.82 o 
   9   1   0      275.64      254.64      8.00 o 
  10   1   0       27.68       20.62      1.67 o 
  11   1   0      945.27      858.98     14.79 o 
  12   1   0       27.61       32.53      2.80 o 
  13   1   0       22.04       32.35      2.92 o 
  14   1   0        0.89        0.34      1.64 o 
  15   1   0       14.30       11.05      1.36 o 
  16   1   0       67.62       56.64      3.55 o 
  17   1   0     1319.73     1471.92     27.28 o 
  18   1   0     1069.21     1096.11     15.53 o 
  19   1   0       32.23       31.80      2.61 o 
  20   1   0       13.20       12.89      2.05 o 
  21   1   0        0.19       -0.83      1.50 o 
  22   1   0       15.76       12.12      1.64 o 
  23   1   0        0.01        0.12      0.86 o 
   0   2   0    12852.95    11011.59    176.13 o 
   1   2   0     4629.40     4660.12     76.82 o 
   2   2   0      485.68      565.18      8.91 o 
   3   2   0        1.72        4.48      0.63 o 
   4   2   0     2437.20     1984.34     48.23 o 
   5   2   0       13.05        4.96      1.13 o 
   6   2   0     1360.71     1236.99     25.26 o 
   7   2   0     1027.68      829.25     19.44 o 
   8   2   0      509.58      501.51     14.36 o 
   9   2   0      243.77      273.50     10.39 o 
  10   2   0        1.77        0.60      0.80 o 
  11   2   0       88.12       98.45      4.63 o 
  12   2   0      161.39      155.79      9.01 o 
  13   2   0     1348.63     1368.95     60.70 o 
  14   2   0      264.73      232.80      5.92 o 
  15   2   0     1914.71     1814.43     21.55 o 
  16   2   0     2167.97     2243.86     33.87 o 
  17   2   0      369.94      400.73      9.81 o 
  18   2   0       80.52       81.82      3.72 o 
  19   2   0      248.94      269.41      9.32 o 
  20   2   0        1.83        3.07      0.97 o 
  21   2   0        0.42        3.10      0.90 o 
  22   2   0        4.33        3.06      0.63 o 
   1   3   0      561.63      542.65     13.93 o 
   2   3   0        4.17       10.54      1.96 o 
   3   3   0      133.90      143.97      4.32 o 
   4   3   0     1316.45     1276.10     18.28 o 
   5   3   0      349.15      384.25     14.33 o 
   6   3   0      299.36      267.65      9.84 o 
   7   3   0      618.28      672.88     18.12 o 
   8   3   0      365.69      413.51     13.64 o 
   9   3   0      737.94      750.57     20.54 o 
  10   3   0        1.40        2.07      1.05 o 
  11   3   0      289.24      289.38      8.73 o 
  12   3   0      503.55      460.64     13.53 o 
  13   3   0        3.58        2.40      1.25 o 
  14   3   0      493.43      453.60     24.57 o 
  15   3   0      491.99      476.76     13.29 o 
  16   3   0      389.63      403.18     10.21 o 
  17   3   0        0.79       -0.46      0.91 o 
  18   3   0       40.34       42.47      2.65 o 
  19   3   0       47.13       56.93      2.77 o 
  20   3   0        2.55        1.65      1.09 o 
  21   3   0       44.99       58.52      2.90 o 
   1   4   0     1330.86     1115.83     30.45 o 
   2   4   0      960.18      877.34     15.66 o 
   3   4   0      135.51      147.63      5.10 o 
   4   4   0      463.52      487.09     10.19 o 
   5   4   0       89.04       71.63      5.19 o 
   6   4   0       54.35       70.65      5.23 o 
   7   4   0       85.25       74.37      5.47 o 
   8   4   0      302.52      294.86     11.89 o 
   9   4   0      233.91      206.94      9.97 o 
  10   4   0        8.36       11.32      2.42 o 
  11   4   0      285.80      331.19     10.75 o 
  12   4   0       21.88       17.60      2.79 o 
  13   4   0      309.63      308.77     10.30 o 
  14   4   0       53.04       42.96      4.16 o 
  15   4   0       25.98       18.53      2.90 o 
  16   4   0       26.74       22.56      2.35 o 
  17   4   0       75.14       72.43      3.92 o 
  18   4   0       43.25       25.24      2.19 o 
  19   4   0       91.51       69.60      3.16 o 
  20   4   0        3.93        1.55      0.79 o 
  21   4   0       26.94       28.82      2.26 o 
   1   5   0     1488.87     1542.57     31.00 o 
   2   5   0      108.08      101.41      5.43 o 
   3   5   0      223.36      321.82     12.89 o 
   4   5   0        4.14        4.79      1.74 o 
   5   5   0       34.67       29.69      3.78 o 
   6   5   0       95.30       61.45      5.41 o 
   7   5   0       32.61       15.83      2.91 o 
   8   5   0       15.90        4.75      1.69 o 
   9   5   0        2.10       13.32      1.72 o 
  10   5   0        9.03        8.57      1.47 o 
  11   5   0       21.38       24.20      2.34 o 
  12   5   0      338.61      408.16     10.04 o 
  13   5   0       17.96        9.38      1.60 o 
  14   5   0        0.04       -0.15      1.28 o 
  15   5   0        0.05        0.12      1.38 o 
  16   5   0        1.06        0.28      0.84 o 
  17   5   0        0.14        6.51      1.37 o 
  18   5   0       21.39       12.71      1.38 o 
  19   5   0        1.56        1.42      0.69 o 
   0   6   0       81.97       67.87      6.81 o 
   1   6   0      352.39      313.82     16.00 o 
   2   6   0        0.00        0.60      1.74 o 
   3   6   0      150.13      132.20      6.49 o 
   4   6   0      930.13      897.18     19.67 o 
   5   6   0        0.57        4.56      1.17 o 
   6   6   0      107.98      104.46      7.88 o 
   7   6   0       88.12       92.98     10.30 o 
   8   6   0       10.10        8.80      2.38 o 
   9   6   0       31.33       18.97      2.11 o 
  10   6   0        0.08        2.58      1.26 o 
  11   6   0      252.42      223.47      6.92 o 
  12   6   0      215.61      213.91      6.69 o 
  13   6   0        0.51        1.07      1.18 o 
  14   6   0       29.19       47.04      3.79 o 
  15   6   0        6.06        8.11      1.72 o 
  16   6   0      118.05      122.80      4.35 o 
  17   6   0       34.30       35.07      1.86 o 
  18   6   0       52.73       69.58      3.58 o 
   1   7   0       44.55       40.91      4.90 o 
   2   7   0       62.56       54.04      5.47 o 
   3   7   0       36.54       31.75      3.13 o 
   4   7   0       27.17       17.73      2.82 o 
   5   7   0       88.27       91.20      9.38 o 
   6   7   0       26.87       32.33      3.07 o 
   7   7   0       15.30       11.65      1.93 o 
   8   7   0        0.19       -0.10      2.38 o 
   9   7   0        0.27        2.47      1.11 o 
  10   7   0       11.95       12.17      1.82 o 
  11   7   0       32.63       30.93      2.70 o 
  12   7   0       56.96       53.09      5.25 o 
  13   7   0       37.07       30.50      3.84 o 
  14   7   0       28.33       28.31      3.35 o 
  15   7   0       61.15       60.50      4.11 o 
  16   7   0        6.64        5.48      0.96 o 
   0   8   0       92.81      141.48      6.24 o 
   1   8   0      262.27      300.94     10.82 o 
   2   8   0      169.83      183.91      7.38 o 
   3   8   0       59.60       64.07      3.08 o 
   4   8   0       65.15       80.99      3.40 o 
   5   8   0       10.88       13.63      2.08 o 
   6   8   0        4.14        7.72      1.33 o 
   7   8   0       59.75       51.68      3.14 o 
   8   8   0      100.18       93.98      4.50 o 
   9   8   0      111.21      143.32      5.45 o 
  10   8   0        0.53        3.29      1.09 o 
  11   8   0      105.75      116.75      4.40 o 
  12   8   0        0.97        1.67      1.14 o 
  13   8   0        1.28        1.04      0.64 o 
   1   9   0        6.53        8.65      3.94 o 
   2   9   0      132.61      151.92      8.19 o 
   3   9   0       37.56       57.45      8.41 o 
   4   9   0       83.19       58.06      9.20 o 
   5   9   0        5.37        0.75      1.24 o 
   6   9   0       32.92       31.88     14.01 o 
   7   9   0        2.46        1.40      1.00 o 
   8   9   0       25.41       17.84      2.01 o 
 -23   1   1        7.43        7.96      2.33 o 
 -22   1   1       10.49        9.32      1.78 o 
 -21   1   1       27.58       19.49      3.67 o 
 -20   1   1       13.14        6.18      1.53 o 
 -19   1   1        6.35        2.99      1.01 o 
 -18   1   1       50.34       66.41      3.77 o 
 -17   1   1      262.40      238.27      7.29 o 
 -16   1   1      130.28      129.14      5.25 o 
 -15   1   1      104.50      102.06      3.23 o 
 -14   1   1       31.75       29.56      2.94 o 
 -13   1   1       23.49       21.60      1.99 o 
 -12   1   1      371.36      380.07      9.68 o 
 -11   1   1     1640.09     1616.14     31.77 o 
 -10   1   1       78.43       67.06      3.63 o 
  -9   1   1     1467.32     1542.88     43.72 o 
  -8   1   1      479.56      406.70     24.26 o 
  -7   1   1        0.33        1.93      1.09 o 
  -6   1   1     1408.53     1348.87     27.03 o 
  -5   1   1      445.99      417.11     10.83 o 
  -4   1   1     1335.55     1181.61     15.74 o 
  -3   1   1      155.84      192.30      3.78 o 
  -2   1   1     2236.23     2279.74     37.35 o 
  -1   1   1     5239.96     4527.10     51.55 o 
   0   1   1      347.61      356.72      5.67 o 
   1   1   1     3449.80     3618.22    105.06 o 
   2   1   1    14262.20    12827.60    143.35 o 
   3   1   1      544.95      537.45     11.70 o 
   4   1   1     7975.51     7407.42    120.11 o 
   5   1   1        5.28        9.78      0.86 o 
   6   1   1     1543.72     1047.19    358.11 o 
   7   1   1      675.17      595.16     24.22 o 
   8   1   1      323.28      381.63     13.56 o 
   9   1   1      556.75      533.25     10.58 o 
  10   1   1       24.70       22.78      2.08 o 
  11   1   1      297.70      255.49      7.47 o 
  12   1   1      234.69      211.44     10.62 o 
  13   1   1      135.22      109.90      7.78 o 
  14   1   1       61.25       73.01      3.74 o 
  15   1   1       53.10       65.33      3.63 o 
  16   1   1      476.92      467.84     12.95 o 
  17   1   1        0.94        0.93      1.34 o 
  18   1   1      460.45      483.60     10.92 o 
  19   1   1       25.52       27.57      3.01 o 
  20   1   1        1.46        1.49      2.06 o 
  21   1   1      138.42      120.25      7.11 o 
  22   1   1       35.36       48.14      5.51 o 
  23   1   1        7.30       10.22      1.14 o 
 -22   2   1      256.87      274.86      5.82 o 
 -21   2   1       99.67      124.30      4.26 o 
 -20   2   1       10.08       15.42      1.53 o 
 -19   2   1       24.59       23.91      2.05 o 
 -18   2   1      188.23      178.61      7.69 o 
 -17   2   1      989.11      971.23     16.64 o 
 -16   2   1       43.04       32.21      2.74 o 
 -15   2   1      147.18      134.12      4.04 o 
 -14   2   1      482.87      508.66     10.90 o 
 -13   2   1       36.48       43.58      3.40 o 
 -12   2   1       26.23       58.84      3.72 o 
 -11   2   1      662.89      824.31     15.81 o 
 -10   2   1      354.93      286.64      7.91 o 
  -9   2   1      515.98      481.56     14.21 o 
  -8   2   1      357.28      337.99     10.83 o 
  -7   2   1        1.90        6.43      1.42 o 
  -6   2   1        6.19       11.36      1.59 o 
  -5   2   1     1444.71     1314.13     25.34 o 
  -4   2   1      988.11      813.99     19.25 o 
  -3   2   1     1171.44      970.99     18.93 o 
  -2   2   1      313.38      206.40      5.86 o 
  -1   2   1      826.02      583.22     21.35 o 
   0   2   1     5981.70     5219.75     58.75 o 
   1   2   1    13914.41    14758.42    166.42 o 
   2   2   1       65.18       85.52      2.86 o 
   3   2   1     2159.49     2023.56     94.96 o 
   4   2   1     3090.83     3119.82     54.66 o 
   5   2   1      171.64      142.54      6.07 o 
   6   2   1       13.44       26.80      2.73 o 
   7   2   1     1850.74     1947.98     38.49 o 
   8   2   1       50.02       97.20      5.85 o 
   9   2   1       14.41       16.35      1.81 o 
  10   2   1      394.62      358.85      9.40 o 
  11   2   1       35.08       49.67      3.28 o 
  12   2   1      155.10      118.59      7.86 o 
  13   2   1      322.64      269.58     12.46 o 
  14   2   1      381.73      392.50      9.23 o 
  15   2   1      175.03      173.21      7.58 o 
  16   2   1     2569.14     2714.98     34.68 o 
  17   2   1       52.62       50.98      3.97 o 
  18   2   1      318.64      350.02      9.30 o 
  19   2   1      118.63      126.12      6.22 o 
  20   2   1       73.21       68.45      4.13 o 
  21   2   1       15.00       11.20      1.43 o 
  22   2   1        4.66        4.78      0.77 o 
 -21   3   1        0.01       -0.20      0.83 o 
 -20   3   1      207.73      251.74      5.57 o 
 -19   3   1        1.13       -0.02      0.80 o 
 -18   3   1        9.93        4.11      1.10 o 
 -17   3   1       58.47       58.29      3.70 o 
 -16   3   1      453.30      480.35     11.16 o 
 -15   3   1      822.56      893.27     28.84 o 
 -14   3   1      270.78      256.95     15.89 o 
 -13   3   1     1100.67     1019.63     20.23 o 
 -12   3   1      754.84      717.03     55.67 o 
 -11   3   1      625.27      613.70     18.49 o 
 -10   3   1        0.12        1.74      1.36 o 
  -9   3   1      243.21      287.54     10.97 o 
  -8   3   1       79.99       75.82      5.12 o 
  -7   3   1      178.17      200.79      8.27 o 
  -6   3   1      690.36      653.95     16.53 o 
  -5   3   1        2.27       20.08      2.27 o 
  -4   3   1      321.86      215.12      6.68 o 
  -3   3   1       39.41       63.79      3.42 o 
  -2   3   1      516.62      447.11     11.64 o 
  -1   3   1      212.39      303.28      9.11 o 
   0   3   1       72.11      128.65      4.99 o 
   1   3   1       22.26       67.55      6.28 o 
   2   3   1     1669.74     1548.26     56.58 o 
   3   3   1     2482.70     2535.85     33.24 o 
   4   3   1       77.31      124.46     15.52 o 
   5   3   1     1299.06     1282.69     27.88 o 
   6   3   1     4110.94     4353.97     77.56 o 
   7   3   1        1.64       16.26      2.49 o 
   8   3   1       53.85       49.68      4.53 o 
   9   3   1        3.14        2.40      1.20 o 
  10   3   1       22.66       15.77      2.82 o 
  11   3   1      293.21      312.44     13.27 o 
  12   3   1      455.53      423.96     11.48 o 
  13   3   1      236.03      206.86      5.73 o 
  14   3   1      342.97      423.81     13.02 o 
  15   3   1      323.11      378.13      9.78 o 
  16   3   1        4.00        7.38      1.87 o 
  17   3   1        2.90        3.76      1.58 o 
  18   3   1       12.63       14.72      2.40 o 
  19   3   1       20.75       18.69      2.39 o 
  20   3   1        6.68        9.58      1.25 o 
  21   3   1        0.36       -1.04      1.65 o 
 -21   4   1       72.91       76.03      4.82 o 
 -20   4   1       20.31       21.85      1.62 o 
 -19   4   1       67.17       75.63      3.92 o 
 -18   4   1        4.23        2.91      0.98 o 
 -17   4   1      154.49      208.70      6.78 o 
 -16   4   1      128.02      181.68      6.58 o 
 -15   4   1       56.85       85.96      8.27 o 
 -14   4   1       18.12       24.26      4.58 o 
 -13   4   1      909.71      897.98     19.17 o 
 -12   4   1      900.46      941.33     17.10 o 
 -11   4   1       38.89       38.13      3.33 o 
 -10   4   1      257.35      241.65     10.69 o 
  -9   4   1       94.38       84.77      5.90 o 
  -8   4   1       99.90       58.38      4.67 o 
  -7   4   1      118.98      151.25      7.53 o 
  -6   4   1      166.30      150.47      7.57 o 
  -5   4   1     1788.19     1675.79     34.70 o 
  -4   4   1     1168.33     1191.26     26.07 o 
  -3   4   1      385.30      359.47      8.51 o 
  -2   4   1      439.07      411.46      8.00 o 
  -1   4   1      100.08      112.52      7.62 o 
   0   4   1       34.83       49.17      3.29 o 
   1   4   1      287.32      337.84      8.97 o 
   2   4   1      456.68      457.27     18.77 o 
   3   4   1     1246.38     1234.44     43.41 o 
   4   4   1      866.09      803.57     14.70 o 
   5   4   1       55.35       35.63      3.88 o 
   6   4   1       42.76       72.29      5.50 o 
   7   4   1      460.97      503.27     16.36 o 
   8   4   1       78.88       66.83      5.57 o 
   9   4   1       61.52       52.66      5.13 o 
  10   4   1       42.27       44.18      4.87 o 
  11   4   1       10.85       29.76      2.12 o 
  12   4   1     1601.53     1602.48     19.89 o 
  13   4   1      188.36      160.44      6.16 o 
  14   4   1      254.41      270.91     10.35 o 
  15   4   1       28.76       25.10      3.13 o 
  16   4   1      163.89      192.77      6.58 o 
  17   4   1       36.83       45.05      3.02 o 
  18   4   1       37.75       37.62      3.33 o 
  19   4   1        2.39        0.79      0.99 o 
  20   4   1       64.43       86.39      3.84 o 
  21   4   1        0.08        0.27      0.56 o 
 -20   5   1       66.57       63.17      4.13 o 
 -19   5   1        2.18       -0.23      0.58 o 
 -18   5   1       91.93       94.34      3.63 o 
 -17   5   1       20.98       21.23      1.98 o 
 -16   5   1       74.85       80.44      4.01 o 
 -15   5   1       55.79       58.89      4.66 o 
 -14   5   1      210.47      225.65      9.49 o 
 -13   5   1      164.91      192.21      6.67 o 
 -12   5   1        0.14        1.95      1.05 o 
 -11   5   1       14.53       14.12      2.19 o 
 -10   5   1      722.28      738.05     15.95 o 
  -9   5   1       21.33       16.14      1.90 o 
  -8   5   1      214.62      231.96     26.21 o 
  -7   5   1      195.22      224.81     14.12 o 
  -6   5   1      404.24      377.83     18.34 o 
  -5   5   1      452.09      524.95     21.55 o 
  -4   5   1     1360.89     1378.09     38.22 o 
  -3   5   1       71.23       51.84      6.21 o 
  -2   5   1       14.67       27.97      4.67 o 
  -1   5   1      836.15      853.76     18.25 o 
   0   5   1      708.31      672.68     15.75 o 
   1   5   1      253.68      246.90     11.98 o 
   2   5   1      253.15      270.50      8.83 o 
   3   5   1        6.31       16.84      3.02 o 
   4   5   1        2.34        4.00      1.61 o 
   5   5   1      141.03      186.32      9.98 o 
   6   5   1      117.79       90.61      6.72 o 
   7   5   1        1.25        2.94      1.59 o 
   8   5   1       19.76       20.48      1.81 o 
   9   5   1        0.03        0.64      0.73 o 
  10   5   1      229.32      196.50      6.58 o 
  11   5   1       10.73       15.57      1.93 o 
  12   5   1       22.86       14.98      1.96 o 
  13   5   1      231.13      250.62      7.77 o 
  14   5   1       91.54      101.59      7.64 o 
  15   5   1       49.05       45.91      4.09 o 
  16   5   1      140.26      135.09      5.02 o 
  17   5   1       12.70       11.76      1.46 o 
  18   5   1       29.85       31.13      2.52 o 
  19   5   1        5.78       12.22      1.79 o 
 -18   6   1      156.62      199.94      6.40 o 
 -17   6   1      103.14       88.32      3.09 o 
 -16   6   1       45.46       53.61      2.73 o 
 -15   6   1        4.89        4.13      1.33 o 
 -14   6   1       12.28       12.91      2.10 o 
 -13   6   1      322.75      312.32     15.08 o 
 -12   6   1      198.33      164.57      6.34 o 
 -11   6   1       41.00       55.21      3.30 o 
 -10   6   1       24.63       37.77      2.74 o 
  -9   6   1        9.52       10.46      1.95 o 
  -8   6   1      266.57      270.96     24.35 o 
  -7   6   1       10.54       13.70      3.71 o 
  -6   6   1      775.04      733.61     88.46 o 
  -5   6   1       13.85       19.38      3.02 o 
  -4   6   1      604.86      691.36     63.87 o 
  -3   6   1      140.45      142.01     11.19 o 
  -2   6   1      296.61      307.16     16.15 o 
  -1   6   1      773.94      779.20     26.28 o 
   0   6   1       66.73       73.61      7.19 o 
   1   6   1       66.86       51.31      6.08 o 
   2   6   1      123.92      123.76      7.21 o 
   3   6   1       93.40       94.98      5.61 o 
   4   6   1       48.65       38.35      3.63 o 
   5   6   1      264.98      261.28     37.98 o 
   6   6   1      111.17       72.38      8.68 o 
   7   6   1       17.86       34.97      3.98 o 
   8   6   1      169.42      136.39     16.64 o 
   9   6   1       77.47       68.68      5.70 o 
  10   6   1       56.74       51.46      3.96 o 
  11   6   1      244.62      209.73      6.76 o 
  12   6   1       64.55       50.82      3.24 o 
  13   6   1      144.11      153.46      5.48 o 
  14   6   1        5.55        1.42      1.06 o 
  15   6   1        0.26       -0.17      1.58 o 
  16   6   1        0.91        0.84      1.21 o 
  17   6   1       91.21      146.14      6.34 o 
  18   6   1       81.88      115.34      4.58 o 
 -16   7   1       91.94      102.14      5.18 o 
 -15   7   1       18.98       16.71      1.56 o 
 -14   7   1       21.90       21.04      3.05 o 
 -13   7   1        0.51       -1.22      1.90 o 
 -12   7   1        0.12        0.69      1.56 o 
 -11   7   1       11.14       10.74      2.66 o 
 -10   7   1        5.42       12.89      3.14 o 
  -9   7   1        0.25        4.86      2.46 o 
  -8   7   1      394.02      368.42     16.46 o 
  -7   7   1        0.00        0.05      1.70 o 
  -6   7   1       52.22       58.45      6.65 o 
  -5   7   1       20.30       22.26      4.31 o 
  -4   7   1      101.74      104.52      9.02 o 
  -3   7   1      156.20      193.20     12.31 o 
  -2   7   1        0.19        3.13      2.29 o 
   0   7   1       37.76       40.08      4.84 o 
   1   7   1        0.96        3.76      2.04 o 
   2   7   1       42.06       48.16      5.21 o 
   3   7   1      205.79      197.93     20.55 o 
   4   7   1      167.75      154.10      7.10 o 
   5   7   1       34.85       21.58      2.65 o 
   6   7   1       13.75       16.50      2.31 o 
   7   7   1        9.12       12.35      2.01 o 
   8   7   1      279.89      269.26     16.22 o 
   9   7   1      223.53      248.03      8.35 o 
  10   7   1        9.21       10.96      1.78 o 
  11   7   1      141.96      103.22      4.90 o 
  12   7   1       14.81       17.84      1.97 o 
  13   7   1       10.17       21.85      3.04 o 
  14   7   1        1.76        1.43      1.22 o 
  15   7   1       10.43       16.24      1.99 o 
 -13   8   1        0.26        1.16      0.64 o 
 -12   8   1        0.09       -0.21      1.21 o 
 -11   8   1       15.36       14.50      1.67 o 
 -10   8   1      135.00      127.27      4.98 o 
  -9   8   1       37.53       41.62      2.96 o 
  -8   8   1      165.39      171.93      8.06 o 
  -7   8   1       60.61       61.71      5.28 o 
  -6   8   1       98.11       93.11      7.35 o 
  -5   8   1      142.26      140.79      9.31 o 
  -4   8   1       25.55       21.22      2.42 o 
  -3   8   1       73.17       90.12      4.96 o 
  -2   8   1       77.75       85.81      4.82 o 
  -1   8   1       72.22      107.24     12.66 o 
   0   8   1      263.46      319.68     13.38 o 
   1   8   1       21.14       21.00      3.91 o 
   2   8   1        0.02       -1.12      1.28 o 
   3   8   1       30.07       30.08      5.72 o 
   4   8   1       28.94       26.26      4.00 o 
   5   8   1        0.58        1.55      0.91 o 
   6   8   1        0.25        1.92      0.89 o 
   7   8   1      453.57      447.58     14.44 o 
   8   8   1      168.61      151.72      5.33 o 
   9   8   1        3.17        2.13      0.90 o 
  10   8   1      305.56      309.93     25.10 o 
  11   8   1       55.85       46.27      2.55 o 
  12   8   1       40.86       35.43      2.76 o 
  -8   9   1        8.58        7.75      1.42 o 
  -7   9   1        0.89        1.54      0.70 o 
  -6   9   1       43.66       22.97      8.91 o 
  -5   9   1        0.07        5.50      1.16 o 
  -4   9   1       96.08       97.52     19.61 o 
  -3   9   1        0.50        2.47      0.78 o 
  -2   9   1       23.52       32.74      2.11 o 
  -1   9   1      104.03      154.25      4.57 o 
   0   9   1      325.64      390.91      9.06 o 
   1   9   1       58.81       45.74      9.67 o 
   2   9   1        0.23        5.26      4.16 o 
   3   9   1        0.04       -0.23      0.96 o 
   4   9   1       61.38       38.08     10.85 o 
   5   9   1       30.78       16.85      6.38 o 
   6   9   1       59.33       48.45      3.64 o 
   7   9   1       29.98       16.93      2.06 o 
 -23   0   2       15.21       20.19      3.00 o 
 -22   0   2      347.99      358.07     15.10 o 
 -21   0   2       12.68       12.18      3.39 o 
 -20   0   2        1.24        3.61      1.89 o 
 -19   0   2       40.24       65.58      5.71 o 
 -18   0   2        2.71       10.40      2.13 o 
 -17   0   2      352.73      356.22     11.24 o 
 -16   0   2      981.67      926.59     36.35 o 
 -15   0   2      428.27      424.55     10.60 o 
 -14   0   2     1174.17     1201.81     31.89 o 
 -13   0   2      121.51      106.96      7.57 o 
 -12   0   2      767.83      806.78     22.97 o 
 -11   0   2     1145.76     1169.04     28.38 o 
 -10   0   2     9200.58     8600.18    144.82 o 
  -9   0   2      797.25      674.32     18.05 o 
  -8   0   2      209.29      164.71      7.34 o 
  -7   0   2      400.64      442.50      8.58 o 
  -6   0   2     1918.00     1731.15     17.62 o 
  -5   0   2    27125.85    23588.74    225.35 o 
  -4   0   2     9265.50     7774.66     95.69 o 
  -3   0   2     2547.15     2237.69     25.93 o 
  -2   0   2     2195.86     2088.15     39.19 o 
   1   0   2     2655.93     3646.97     58.70 o 
   2   0   2     6689.27     5685.74     64.45 o 
   3   0   2      555.97      764.27     14.15 o 
   4   0   2      225.87      166.74      3.28 o 
   5   0   2     7049.96     6038.41     68.67 o 
   6   0   2     2246.06     1867.64     33.31 o 
   7   0   2     3335.17     2819.24     49.12 o 
   8   0   2      352.65      230.49      7.83 o 
   9   0   2       98.51       98.27      5.16 o 
  10   0   2        0.68        2.44      0.97 o 
  11   0   2     1064.87     1049.91     50.30 o 
  12   0   2      165.90      155.80      9.33 o 
  13   0   2        0.09       -0.52      1.47 o 
  14   0   2      150.34      191.18      7.73 o 
  15   0   2        1.09        3.03      3.37 o 
  16   0   2      328.35      421.40     17.46 o 
  17   0   2       74.11       81.51      7.53 o 
  18   0   2     2120.73     2410.89     53.39 o 
  19   0   2      130.03      146.35      9.52 o 
  20   0   2     1878.29     2151.37     46.49 o 
  21   0   2       69.00       65.18      5.47 o 
 -23   1   2        0.10        1.53      0.75 o 
 -22   1   2       17.89       19.18      2.38 o 
 -21   1   2        8.28        6.34      1.08 o 
 -20   1   2      414.56      434.64      9.98 o 
 -19   1   2       35.87       29.53      2.47 o 
 -18   1   2       43.15       46.13      3.18 o 
 -17   1   2       98.73       96.41      4.49 o 
 -16   1   2       70.16       60.29      3.53 o 
 -15   1   2      312.41      295.50      5.62 o 
 -14   1   2       15.48       29.14      2.40 o 
 -13   1   2      543.82      607.59     14.01 o 
 -12   1   2      594.65      541.94     11.04 o 
 -11   1   2     1579.48     1399.67     23.15 o 
 -10   1   2      194.10      310.86     11.55 o 
  -9   1   2     2441.66     2254.78    110.34 o 
  -8   1   2      869.00      886.80     31.91 o 
  -7   1   2       26.06       29.66      2.97 o 
  -6   1   2       49.36       40.00      3.15 o 
  -5   1   2     1317.56     1265.34     25.63 o 
  -4   1   2        6.41       27.69      2.27 o 
  -3   1   2        2.18       34.88      1.40 o 
  -2   1   2       10.63       44.75      1.23 o 
  -1   1   2     4649.10     5624.07    208.82 o 
   0   1   2        0.63       15.14      6.95 o 
   1   1   2      153.02      131.13      4.06 o 
   2   1   2    17485.53    17009.32    268.96 o 
   3   1   2    26899.15    25162.07    396.50 o 
   4   1   2     3148.80     2751.42     67.25 o 
   5   1   2      331.89      221.53     11.88 o 
   6   1   2      189.70      275.79      4.85 o 
   7   1   2     5616.56     4696.32     94.24 o 
   8   1   2       28.82       91.01      3.53 o 
   9   1   2      552.41      479.24      9.78 o 
  10   1   2        6.13        0.63      0.75 o 
  11   1   2        8.87        3.51      1.42 o 
  12   1   2       54.70       36.64      4.51 o 
  13   1   2      204.43      177.74     10.20 o 
  14   1   2        2.87        2.82      1.09 o 
  15   1   2       86.95      101.32      4.77 o 
  16   1   2      239.68      283.83      8.22 o 
  17   1   2       14.34       27.96      3.29 o 
  18   1   2     2828.72     3104.02     45.81 o 
  19   1   2      322.91      409.71     11.71 o 
  20   1   2      123.61      115.11      5.49 o 
  21   1   2        0.58       -0.39      1.34 o 
  22   1   2      125.29      124.50      5.18 o 
 -22   2   2        8.50        6.29      1.62 o 
 -21   2   2      136.59      147.40      4.10 o 
 -20   2   2       28.47       39.03      2.38 o 
 -19   2   2        0.30        1.57      0.98 o 
 -18   2   2        7.21        6.34      1.75 o 
 -17   2   2        0.03        0.37      1.05 o 
 -16   2   2      141.58      130.99      5.33 o 
 -15   2   2      848.23      848.90     31.21 o 
 -14   2   2     1902.63     1840.22     53.90 o 
 -13   2   2      717.20      729.61     39.43 o 
 -12   2   2      170.98      138.60      5.80 o 
 -11   2   2     1656.36     1596.27     61.95 o 
 -10   2   2        6.35        5.42      1.52 o 
  -9   2   2       54.34       48.10      3.79 o 
  -8   2   2       57.79       40.95      3.22 o 
  -7   2   2      320.67      305.03      9.29 o 
  -6   2   2       29.42       26.50      2.26 o 
  -5   2   2       27.42        9.70      1.28 o 
  -4   2   2       66.03       32.29      2.10 o 
  -3   2   2      439.55      399.13      8.94 o 
  -2   2   2      418.51      373.21     28.75 o 
  -1   2   2      343.20      512.53     47.85 o 
   0   2   2       81.25      168.94      8.62 o 
   1   2   2      119.51      160.86      4.52 o 
   2   2   2    22920.98    21728.11    642.16 o 
   3   2   2    23487.38    23555.36    691.79 o 
   4   2   2      364.41      461.71     12.67 o 
   5   2   2     2997.38     2768.33     50.70 o 
   6   2   2      669.14      609.80     39.37 o 
   7   2   2     2851.24     2873.84     53.98 o 
   8   2   2       69.06       57.82      4.35 o 
   9   2   2        0.28        4.13      1.02 o 
  10   2   2       58.19       57.56      5.06 o 
  11   2   2      224.03      212.37     10.52 o 
  12   2   2       99.57       90.42      6.97 o 
  13   2   2      127.22      107.07      4.04 o 
  14   2   2      290.75      279.75      6.93 o 
  15   2   2       45.86       47.16      3.49 o 
  16   2   2      384.78      394.63     10.18 o 
  17   2   2        4.19        5.61      1.77 o 
  18   2   2      301.70      313.02      8.66 o 
  19   2   2      366.29      417.91     11.54 o 
  20   2   2        2.72        4.66      1.21 o 
  21   2   2        7.52        4.29      0.90 o 
  22   2   2       28.17       41.93      2.30 o 
 -22   3   2       34.14       28.20      2.63 o 
 -21   3   2       24.48       31.82      1.70 o 
 -20   3   2      124.19      148.83      3.79 o 
 -19   3   2        0.63       -0.42      0.79 o 
 -18   3   2       23.34       22.67      2.28 o 
 -17   3   2        1.22        1.97      1.12 o 
 -16   3   2       68.16       84.08      4.48 o 
 -15   3   2     1091.23     1077.79     23.23 o 
 -14   3   2      590.36      620.80     13.06 o 
 -13   3   2      667.49      667.57     16.17 o 
 -12   3   2        0.79        1.08      1.33 o 
 -11   3   2     1038.67     1025.54     25.22 o 
 -10   3   2      438.73      408.96     13.54 o 
  -9   3   2      993.28      957.87     22.84 o 
  -8   3   2        9.36       12.79      2.06 o 
  -7   3   2       51.49       55.60      3.93 o 
  -6   3   2      395.63      369.93     10.74 o 
  -5   3   2      139.71      114.91      5.07 o 
  -4   3   2      128.27      160.42     10.71 o 
  -3   3   2      459.56      379.93      9.97 o 
  -2   3   2       51.46       32.73      2.03 o 
  -1   3   2       43.59       19.59      1.91 o 
   0   3   2      183.74      236.28      6.63 o 
   1   3   2     2184.60     1942.25     27.09 o 
   2   3   2      249.05      335.71     13.41 o 
   3   3   2       94.97      116.34      4.99 o 
   4   3   2     4623.03     4575.54     88.17 o 
   5   3   2      499.33      600.37     16.80 o 
   6   3   2     1874.95     1895.59     39.29 o 
   7   3   2     1043.42     1099.54     26.98 o 
   8   3   2        0.27        0.79      1.10 o 
   9   3   2        0.67        1.24      1.10 o 
  10   3   2      171.65      149.40      8.92 o 
  11   3   2       20.81       34.56      4.42 o 
  12   3   2      251.40      257.98      6.56 o 
  13   3   2        2.99        2.17      1.02 o 
  14   3   2        0.00        2.47      2.15 o 
  15   3   2        4.02        3.16      1.31 o 
  16   3   2      147.34      162.91      7.75 o 
  17   3   2        2.76        5.03      1.79 o 
  18   3   2        6.49        5.68      1.71 o 
  19   3   2      125.57      157.39      5.31 o 
  20   3   2       98.89       97.14      4.29 o 
  21   3   2       71.14       76.03      4.52 o 
 -21   4   2        9.72       12.63      2.08 o 
 -20   4   2        1.51        0.76      0.63 o 
 -19   4   2        3.46       10.43      1.51 o 
 -18   4   2       47.52       31.43      2.50 o 
 -17   4   2      235.03      238.52      7.22 o 
 -16   4   2       43.42       44.55      3.79 o 
 -15   4   2        0.02        3.28      2.51 o 
 -14   4   2       55.23       42.60      5.86 o 
 -13   4   2     2195.06     2297.57     53.58 o 
 -12   4   2      110.41       99.10      4.63 o 
 -11   4   2     1384.54     1296.24     60.94 o 
 -10   4   2        4.74        6.90      2.83 o 
  -9   4   2      917.49      796.82     27.06 o 
  -8   4   2        4.63        3.15      2.03 o 
  -7   4   2      376.28      338.10     16.00 o 
  -6   4   2     1266.91     1139.65     32.20 o 
  -5   4   2      126.20       86.94      7.46 o 
  -4   4   2       69.77       33.53      2.57 o 
  -3   4   2        1.16       15.43      1.74 o 
  -2   4   2       17.58       19.43      3.37 o 
  -1   4   2       15.41       28.42      3.93 o 
   0   4   2       66.36       49.27      3.36 o 
   1   4   2      383.94      361.64      9.59 o 
   2   4   2     1102.92     1210.56     46.75 o 
   3   4   2     2053.35     1959.23     29.29 o 
   4   4   2       71.06       96.27      4.49 o 
   5   4   2      228.26      288.23     12.01 o 
   6   4   2       14.34       11.35      2.52 o 
   7   4   2       90.23      125.36      7.99 o 
   8   4   2        6.39        4.64      1.87 o 
   9   4   2      466.62      437.31     16.30 o 
  10   4   2       10.63       15.27      1.75 o 
  11   4   2       62.42       90.90      3.74 o 
  12   4   2       34.14       29.74      2.64 o 
  13   4   2       25.54       26.05      3.24 o 
  14   4   2      353.04      284.24     16.19 o 
  15   4   2      614.48      577.99     15.39 o 
  16   4   2       18.09       30.96      3.32 o 
  17   4   2      212.58      212.92      8.22 o 
  18   4   2      264.49      331.09     10.40 o 
  19   4   2       84.14       85.72      6.06 o 
  20   4   2       79.26       77.80      4.52 o 
 -20   5   2       26.59       41.69      3.36 o 
 -19   5   2       22.60       36.27      1.90 o 
 -18   5   2       15.10       21.53      1.79 o 
 -17   5   2       63.17       88.15      3.87 o 
 -16   5   2      248.65      320.49      8.16 o 
 -15   5   2       29.38       43.05      3.98 o 
 -14   5   2        0.72       -0.74      1.39 o 
 -13   5   2      165.70      122.41      9.67 o 
 -12   5   2      221.98      276.45     14.59 o 
 -11   5   2      284.39      344.20     16.14 o 
 -10   5   2        0.01        9.42      2.98 o 
  -9   5   2       15.34       14.15      3.59 o 
  -8   5   2       42.56       43.67      4.03 o 
  -7   5   2      126.78      161.39     11.90 o 
  -6   5   2       49.85       65.57      7.36 o 
  -5   5   2      269.05      274.02     15.18 o 
  -4   5   2        0.01        1.27      1.76 o 
  -3   5   2       69.86       90.49      8.30 o 
  -2   5   2      184.68      174.74     11.18 o 
  -1   5   2      244.50      276.19     13.75 o 
   0   5   2      621.02      631.81     21.79 o 
   1   5   2      230.42      222.40     12.26 o 
   2   5   2        9.14        7.21      1.59 o 
   3   5   2       46.98       71.00      4.38 o 
   4   5   2       84.76      116.95      8.30 o 
   5   5   2      164.29      172.07      9.83 o 
   6   5   2        4.76       11.07      2.58 o 
   7   5   2       58.19       86.30      4.01 o 
   8   5   2      154.50      188.93      5.42 o 
   9   5   2       10.75       21.59      1.91 o 
  10   5   2       78.77       84.11      4.31 o 
  11   5   2       30.36       21.92      2.29 o 
  12   5   2      265.64      303.74      8.52 o 
  13   5   2        0.02        2.11      1.08 o 
  14   5   2      210.21      227.53      8.89 o 
  15   5   2        1.04        1.13      1.25 o 
  16   5   2        8.46       15.14      3.96 o 
  17   5   2       45.93       33.05      2.82 o 
  18   5   2        0.16       -0.18      0.94 o 
  19   5   2      160.80      193.23      6.91 o 
 -18   6   2       14.18       20.10      1.30 o 
 -17   6   2       11.43        7.98      1.16 o 
 -16   6   2        6.17        4.29      0.97 o 
 -15   6   2      127.94      105.49      6.09 o 
 -14   6   2      245.40      262.22      9.15 o 
 -13   6   2        0.49        0.94      1.14 o 
 -12   6   2        1.61        0.27      1.95 o 
 -11   6   2      161.64      139.18      6.85 o 
 -10   6   2       12.84        8.87      3.01 o 
  -9   6   2      257.20      307.99     15.32 o 
  -8   6   2        4.51        3.43      2.02 o 
  -7   6   2      328.98      365.99     16.94 o 
  -6   6   2      106.77      135.81      9.84 o 
  -5   6   2      112.44      145.31      8.11 o 
  -4   6   2       65.26       61.23      4.92 o 
  -3   6   2      126.58      118.94     20.32 o 
  -2   6   2       49.36       47.09      6.21 o 
  -1   6   2      145.85      147.82     11.24 o 
   0   6   2      978.89      954.64     30.17 o 
   1   6   2        1.84        6.25      2.60 o 
   2   6   2      102.17      129.78      8.76 o 
   3   6   2      443.97      467.20     17.59 o 
   4   6   2        0.93        8.20      2.41 o 
   5   6   2        1.73        1.01      0.82 o 
   6   6   2        6.02        2.97      1.20 o 
   7   6   2        3.43        3.01      1.34 o 
   8   6   2      395.63      354.56     14.42 o 
   9   6   2       18.08       29.64      2.53 o 
  10   6   2      289.48      295.81      8.17 o 
  11   6   2       14.73       12.70      1.73 o 
  12   6   2       69.54       69.87      3.72 o 
  13   6   2       13.65       20.77      1.99 o 
  14   6   2       24.44       26.94      2.66 o 
  15   6   2       23.93       16.99      2.69 o 
  16   6   2       77.25      107.83      5.86 o 
  17   6   2       19.62       31.50      2.74 o 
 -16   7   2       24.08       25.17      1.74 o 
 -15   7   2       13.76       20.63      1.44 o 
 -14   7   2        5.83        1.10      1.49 o 
 -13   7   2       30.93       34.41      4.11 o 
 -12   7   2        0.00        2.07      1.58 o 
 -11   7   2      159.26      134.86      8.94 o 
 -10   7   2        0.92        2.64      2.07 o 
  -9   7   2      113.04      123.80      9.02 o 
  -8   7   2        6.69        4.95      2.38 o 
  -7   7   2        8.83       11.34      3.07 o 
  -6   7   2       35.35       38.38      5.58 o 
  -5   7   2        8.05       11.40      3.15 o 
  -4   7   2      311.21      350.85     19.87 o 
  -3   7   2        1.19        3.90      2.58 o 
  -2   7   2       13.94        8.70      3.05 o 
  -1   7   2       21.65       30.96      5.08 o 
   0   7   2      145.35      156.13      9.95 o 
   1   7   2      174.46      183.31     10.63 o 
   2   7   2       88.32      103.09      7.85 o 
   3   7   2       10.23       15.05      2.42 o 
   4   7   2        3.18        3.56      1.30 o 
   5   7   2       13.24        9.98      1.88 o 
   6   7   2      220.55      214.66      8.17 o 
   7   7   2       93.76      105.03      6.38 o 
   8   7   2       75.07       55.26      3.92 o 
   9   7   2       37.82       31.03      2.88 o 
  10   7   2       11.39        8.25      1.58 o 
  11   7   2       99.53       95.15      4.56 o 
  12   7   2       42.34       72.89     16.77 o 
  13   7   2        7.35       -1.06      1.19 o 
  14   7   2      199.55      236.86      8.38 o 
  15   7   2        0.23        0.08      0.66 o 
 -13   8   2        0.07       -0.08      0.79 o 
 -12   8   2       10.68       11.74      1.32 o 
 -11   8   2       56.75       65.96      3.34 o 
 -10   8   2        1.80        7.23      1.28 o 
  -9   8   2       48.00       62.99      3.63 o 
  -8   8   2      176.95      172.70      6.33 o 
  -7   8   2       26.57       34.23      2.84 o 
  -6   8   2        0.00        0.60      1.21 o 
  -5   8   2      116.66      142.27      9.22 o 
  -4   8   2       20.37       28.23      2.79 o 
  -3   8   2        5.74        3.94      1.31 o 
  -2   8   2       26.70       28.46      2.79 o 
  -1   8   2        0.50        2.65      1.49 o 
   0   8   2       47.83       65.03      7.38 o 
   1   8   2      183.03      205.94      9.08 o 
   2   8   2       35.33       37.71      7.64 o 
   3   8   2        7.07        5.15      1.61 o 
   4   8   2       59.70       68.18      3.36 o 
   5   8   2        2.56        4.35      0.99 o 
   6   8   2       52.55       35.60      2.75 o 
   7   8   2        0.02        1.96      0.95 o 
   8   8   2       82.90       84.23      3.87 o 
   9   8   2        0.01        1.17      0.85 o 
  10   8   2        0.10        0.69      0.57 o 
  11   8   2        7.27        1.44      0.78 o 
  12   8   2        7.78        6.17      1.07 o 
  -8   9   2       33.04       19.16      2.06 o 
  -7   9   2        7.55        5.74      3.27 o 
  -6   9   2        2.45        2.11      1.24 o 
  -5   9   2      192.70      173.82      4.50 o 
  -4   9   2       22.61       18.51      1.58 o 
  -3   9   2      286.25      322.65     16.29 o 
  -2   9   2        0.16        3.39      1.77 o 
  -1   9   2        0.07        8.22      1.23 o 
   0   9   2       56.32       48.72     10.25 o 
   1   9   2      273.64      267.19      7.31 o 
   2   9   2      379.20      355.37      7.90 o 
   3   9   2       15.72       19.21      1.56 o 
   4   9   2        0.31        0.23      0.47 o 
   5   9   2       10.50       14.78      2.14 o 
   6   9   2        1.37        0.92      0.81 o 
 -23   1   3        3.63        6.11      1.19 o 
 -22   1   3        4.91        6.55      1.57 o 
 -21   1   3        0.03        0.51      1.08 o 
 -20   1   3        8.23       14.67      2.17 o 
 -19   1   3      394.16      439.70     14.20 o 
 -18   1   3        2.51       -0.91      2.15 o 
 -17   1   3       20.77       16.83      4.28 o 
 -16   1   3        0.01       -0.24      2.34 o 
 -15   1   3      145.19      145.33      7.01 o 
 -14   1   3      283.79      266.98      6.51 o 
 -13   1   3      200.36      160.17      6.66 o 
 -12   1   3      463.54      537.02     12.49 o 
 -11   1   3       47.73       48.97      3.45 o 
 -10   1   3       19.24       31.46      2.71 o 
  -9   1   3      622.58      631.84     10.10 o 
  -8   1   3     1876.47     1907.22     25.89 o 
  -7   1   3        0.57        5.89      1.01 o 
  -6   1   3     1962.34     1583.71     35.87 o 
  -5   1   3     1351.05     1550.50     21.69 o 
  -4   1   3    10543.99    10658.71     98.88 o 
  -3   1   3     1530.07     1537.60     19.23 o 
  -2   1   3     1689.46     1528.07     23.38 o 
  -1   1   3      108.22      149.74     15.76 o 
   0   1   3     1052.04     1097.45     53.03 o 
   1   1   3     7314.91     6960.74    112.83 o 
   2   1   3     3034.23     3306.16     53.02 o 
   3   1   3      751.65      796.55     14.36 o 
   4   1   3     3610.70     3238.70    116.34 o 
   5   1   3       20.07       25.91      1.10 o 
   6   1   3       10.93       45.19      2.73 o 
   7   1   3       41.98       98.11      3.28 o 
   8   1   3       22.05        9.12      1.89 o 
   9   1   3     1304.55     1353.74     30.95 o 
  10   1   3       72.63       74.73      5.88 o 
  11   1   3      335.22      325.16     13.48 o 
  12   1   3        9.87        7.32      2.27 o 
  13   1   3      186.32      153.11      5.02 o 
  14   1   3       31.85       46.36      2.47 o 
  15   1   3       62.04       54.66      3.51 o 
  16   1   3      132.37      136.83      6.84 o 
  17   1   3       65.88       72.78      7.08 o 
  18   1   3      595.10      666.22     15.90 o 
  19   1   3      900.08     1048.61     20.39 o 
  20   1   3      220.78      234.65      7.81 o 
  21   1   3       58.08       57.40      6.75 o 
  22   1   3      175.52      185.75      5.44 o 
 -22   2   3       40.11       46.28      2.33 o 
 -21   2   3       39.97       42.17      2.41 o 
 -20   2   3      110.80      124.19      5.39 o 
 -19   2   3      340.01      347.30     12.03 o 
 -18   2   3       29.71       28.93      2.59 o 
 -17   2   3       16.99       21.64      2.45 o 
 -16   2   3      319.46      344.28     12.07 o 
 -15   2   3      911.63      898.84     20.09 o 
 -14   2   3      375.67      431.56     12.83 o 
 -13   2   3       73.45       70.60      6.59 o 
 -12   2   3      106.76      128.32      5.57 o 
 -11   2   3      329.45      346.07      8.99 o 
 -10   2   3      194.64      210.77     11.23 o 
  -9   2   3       13.21       17.41      1.73 o 
  -8   2   3      226.14      187.24      5.52 o 
  -7   2   3      670.27      717.58     12.41 o 
  -6   2   3      255.52      259.07      5.98 o 
  -5   2   3      513.51      484.44     14.08 o 
  -4   2   3      680.79      587.06     15.89 o 
  -3   2   3      708.60      595.10     38.40 o 
  -2   2   3     2453.58     2603.65     33.90 o 
  -1   2   3     1025.50     1041.35     29.18 o 
   0   2   3      351.74      308.07      7.08 o 
   1   2   3     5139.31     5535.51    272.77 o 
   2   2   3     5689.56     5589.15     66.59 o 
   3   2   3     4390.54     4618.23     79.34 o 
   4   2   3     1549.19     1785.49     35.33 o 
   5   2   3       38.77       26.63      1.79 o 
   6   2   3     2120.03     2239.82     53.83 o 
   7   2   3      339.84      448.48     14.21 o 
   8   2   3        5.14        3.56      1.56 o 
   9   2   3      595.63      628.92     18.95 o 
  10   2   3      357.35      371.72     14.38 o 
  11   2   3      151.75      126.99      8.29 o 
  12   2   3      131.17       90.35      7.20 o 
  13   2   3      101.54       84.98      3.71 o 
  14   2   3      642.22      613.00     17.04 o 
  15   2   3       14.35       14.42      1.99 o 
  16   2   3       10.36        6.81      1.51 o 
  17   2   3       19.86       16.75      2.09 o 
  18   2   3      131.23      159.59      7.20 o 
  19   2   3        0.13        1.63      1.60 o 
  20   2   3       38.17       35.84      2.92 o 
  21   2   3      208.93      255.98      6.86 o 
  22   2   3       37.98       28.80      2.39 o 
 -22   3   3       16.85       20.97      2.40 o 
 -21   3   3        4.75       11.31      1.25 o 
 -20   3   3      275.17      317.83      7.83 o 
 -19   3   3       43.16       30.10      1.99 o 
 -18   3   3        0.30        0.11      0.90 o 
 -17   3   3       25.89       19.15      2.20 o 
 -16   3   3       43.16       32.97      2.85 o 
 -15   3   3        3.32        3.17      1.31 o 
 -14   3   3      393.60      436.46     13.54 o 
 -13   3   3      164.09      179.93      6.60 o 
 -12   3   3      108.54      121.23      6.92 o 
 -11   3   3      182.12      153.85      9.94 o 
 -10   3   3      466.41      392.79     16.42 o 
  -9   3   3      663.35      537.57     19.38 o 
  -8   3   3      385.30      273.40     12.93 o 
  -7   3   3      314.02      286.75     12.96 o 
  -6   3   3      113.32       95.10      7.02 o 
  -5   3   3      341.06      276.56     12.08 o 
  -4   3   3     1548.33     1330.93     31.92 o 
  -3   3   3       16.03        6.81      1.98 o 
  -2   3   3        7.51       14.33      2.59 o 
  -1   3   3       11.20        5.57      1.42 o 
   0   3   3      749.35      609.67     12.39 o 
   1   3   3     1857.57     1680.11     25.30 o 
   2   3   3       14.82       14.12      4.23 o 
   3   3   3     8819.70     8671.37    218.85 o 
   4   3   3      430.73      492.01     15.41 o 
   5   3   3     3406.98     3621.71     66.83 o 
   6   3   3     2377.53     2441.73     48.89 o 
   7   3   3      493.71      542.87     17.40 o 
   8   3   3      774.92      748.81     21.98 o 
   9   3   3        0.24        4.42      1.59 o 
  10   3   3        5.46        0.73      1.17 o 
  11   3   3       73.01       49.93      2.78 o 
  12   3   3      504.76      502.81      9.75 o 
  13   3   3      424.86      428.90     22.42 o 
  14   3   3        3.95        4.30      1.46 o 
  15   3   3      131.77      106.25      6.28 o 
  16   3   3        1.77        1.87      1.35 o 
  17   3   3       19.20       14.92      2.37 o 
  18   3   3       67.62       74.74      3.84 o 
  19   3   3      441.50      497.29     11.66 o 
  20   3   3       51.72       56.50      3.07 o 
  21   3   3       91.27      100.74      4.82 o 
 -21   4   3       53.56       58.29      4.85 o 
 -20   4   3        9.09        2.99      1.03 o 
 -19   4   3       83.94      109.15      3.94 o 
 -18   4   3      113.01      106.26      4.32 o 
 -17   4   3        5.94        5.46      1.76 o 
 -16   4   3       67.46       93.53      5.70 o 
 -15   4   3      708.92      775.95     27.28 o 
 -14   4   3      715.53      692.53     25.33 o 
 -13   4   3      159.31      140.31     10.55 o 
 -12   4   3        0.12        4.43      2.00 o 
 -11   4   3      565.19      477.46     16.57 o 
 -10   4   3       70.85       72.91      4.97 o 
  -9   4   3        3.82        4.32      2.36 o 
  -8   4   3       57.40       49.88      5.97 o 
  -7   4   3      184.40      196.28     11.97 o 
  -6   4   3      801.91      722.25     24.43 o 
  -5   4   3       46.27       45.04      5.40 o 
  -4   4   3     1330.35     1396.00     36.06 o 
  -3   4   3     1805.04     1879.76     43.60 o 
  -2   4   3     1481.96     1492.31     36.26 o 
  -1   4   3      101.33       84.70      6.66 o 
   0   4   3        9.18        9.14      1.69 o 
   1   4   3       47.76       60.55      3.94 o 
   2   4   3     1206.64     1169.58     25.97 o 
   3   4   3      689.41      790.95     15.82 o 
   4   4   3     1474.00     1432.97     33.58 o 
   5   4   3        0.23        3.65      1.62 o 
   6   4   3      306.52      317.50     13.36 o 
   7   4   3      100.59       82.01      6.66 o 
   8   4   3        9.28       10.77      2.68 o 
   9   4   3       61.40       68.52      3.69 o 
  10   4   3      962.01      925.18     15.96 o 
  11   4   3       23.81       13.17      1.82 o 
  12   4   3      188.54      217.89      9.10 o 
  13   4   3      462.62      367.25     12.23 o 
  14   4   3      613.01      623.54     25.00 o 
  15   4   3        1.78        3.87      1.53 o 
  16   4   3        9.97       10.47      1.95 o 
  17   4   3        5.55        7.00      1.73 o 
  18   4   3        8.82       14.49      2.62 o 
  19   4   3      137.30      208.94      8.48 o 
  20   4   3       60.69       55.97      3.49 o 
 -20   5   3       13.35       16.64      2.10 o 
 -19   5   3        2.24        3.25      0.93 o 
 -18   5   3      223.34      257.56      5.98 o 
 -17   5   3       52.11       64.16      3.20 o 
 -16   5   3        0.02        1.66      0.85 o 
 -15   5   3        4.69       11.99      3.39 o 
 -14   5   3       84.02       97.17      8.62 o 
 -13   5   3      103.17       97.31      8.66 o 
 -12   5   3       44.58       53.60      6.36 o 
 -11   5   3     1377.60     1397.49     37.85 o 
 -10   5   3      312.67      254.57     13.58 o 
  -9   5   3     1363.03     1276.27     39.07 o 
  -8   5   3      336.63      323.38     12.22 o 
  -7   5   3      330.68      364.05     11.94 o 
  -6   5   3      310.42      315.05     16.67 o 
  -5   5   3      196.68      175.77     11.99 o 
  -4   5   3      167.03      182.14     11.84 o 
  -3   5   3      489.99      445.89     18.70 o 
  -2   5   3       83.67       91.39      8.12 o 
  -1   5   3       83.13       85.61      8.12 o 
   0   5   3        0.73        9.24      2.85 o 
   1   5   3      455.47      361.13     11.13 o 
   2   5   3       25.18       33.36      3.18 o 
   3   5   3       10.38        7.68      2.57 o 
   4   5   3       40.15       49.56      5.84 o 
   5   5   3        3.50        5.05      2.31 o 
   6   5   3       28.72       29.78      3.13 o 
   7   5   3       18.91       30.81      2.51 o 
   8   5   3       53.66       45.12      2.65 o 
   9   5   3        0.02        1.33      1.20 o 
  10   5   3       50.26       68.43      3.87 o 
  11   5   3       22.61       18.83      2.63 o 
  12   5   3       26.16       21.99      6.24 o 
  13   5   3       64.67       50.96      4.26 o 
  14   5   3      138.50      110.16      9.33 o 
  15   5   3      277.76      302.44      9.67 o 
  16   5   3       51.16       31.74      3.80 o 
  17   5   3       95.09       77.02      5.19 o 
  18   5   3       42.91       41.25      3.35 o 
  19   5   3      120.58      177.61      5.94 o 
 -18   6   3      543.62      452.36     34.62 o 
 -17   6   3       85.92       75.46      2.39 o 
 -16   6   3      457.40      502.54     15.99 o 
 -15   6   3       77.22       65.27      4.28 o 
 -14   6   3      146.54      133.85      6.28 o 
 -13   6   3       50.70       65.45      4.53 o 
 -12   6   3       88.02       67.24      4.65 o 
 -11   6   3       61.90       49.95      4.09 o 
 -10   6   3        0.14        1.09      1.82 o 
  -9   6   3       21.64       20.98      4.13 o 
  -8   6   3      374.20      403.28     17.69 o 
  -7   6   3      928.24     1028.87     30.90 o 
  -6   6   3       81.82       95.06      8.22 o 
  -5   6   3        6.75        7.11      2.34 o 
  -4   6   3      168.81      188.71      8.69 o 
  -3   6   3      205.47      231.75      9.68 o 
  -2   6   3      954.63     1043.80     23.47 o 
  -1   6   3        0.88        1.07      1.82 o 
   0   6   3        5.86       15.91      3.88 o 
   1   6   3      997.17      958.21     30.20 o 
   2   6   3      133.42      109.63      8.18 o 
   3   6   3      449.02      438.34     17.27 o 
   4   6   3        4.35       10.62      2.80 o 
   5   6   3       11.52        8.21      1.84 o 
   6   6   3       70.38       43.04      3.68 o 
   7   6   3      201.47      248.07     18.89 o 
   8   6   3      100.57      104.08      8.35 o 
   9   6   3        2.81        2.70      1.29 o 
  10   6   3      330.28      275.40     14.19 o 
  11   6   3       56.81       48.01      3.65 o 
  12   6   3       46.92       32.70      2.91 o 
  13   6   3      182.86      194.86      9.93 o 
  14   6   3        8.85        3.28      1.63 o 
  15   6   3       50.70       64.63      4.69 o 
  16   6   3       82.34       70.01      4.32 o 
  17   6   3       26.92       29.72      2.33 o 
 -16   7   3      103.99       91.23      7.46 o 
 -15   7   3      290.09      259.33      6.34 o 
 -14   7   3      236.74      292.19      8.27 o 
 -13   7   3      240.36      214.91     10.60 o 
 -12   7   3        5.73        2.54      1.82 o 
 -11   7   3       68.00       56.70      5.80 o 
 -10   7   3       50.73       49.30      5.56 o 
  -9   7   3       14.51       20.55      3.75 o 
  -8   7   3       96.92       93.05      7.78 o 
  -7   7   3       26.29       24.26      4.12 o 
  -6   7   3      125.37      141.27      7.01 o 
  -5   7   3       31.12       34.94      3.49 o 
  -4   7   3       61.77       64.64      6.50 o 
  -3   7   3      295.39      338.50     15.83 o 
  -2   7   3      104.53      135.73      9.80 o 
  -1   7   3      116.12      122.30      9.31 o 
   0   7   3      321.47      355.71     17.87 o 
   1   7   3      146.19      192.34     11.96 o 
   2   7   3     1822.95     1925.94     44.46 o 
   3   7   3      998.65     1104.58     43.08 o 
   4   7   3      175.58      142.92     14.44 o 
   5   7   3        0.36       10.55      2.56 o 
   6   7   3       14.37       20.68      2.51 o 
   7   7   3       18.05        8.64      1.69 o 
   8   7   3       10.59        4.52      1.25 o 
   9   7   3        2.60        3.02      1.29 o 
  10   7   3       93.48       91.12      4.48 o 
  11   7   3        0.00       -0.74      0.74 o 
  12   7   3       32.90       30.57      3.29 o 
  13   7   3        8.07        0.64      0.67 o 
  14   7   3        0.02        1.93      1.11 o 
 -12   8   3       25.07       26.67      2.32 o 
 -11   8   3        0.41       -0.89      0.89 o 
 -10   8   3        0.36        2.07      1.12 o 
  -9   8   3       77.58       80.78      4.05 o 
  -8   8   3       24.57       31.87      2.62 o 
  -7   8   3       37.71       46.25      3.29 o 
  -6   8   3       12.78       13.58      2.38 o 
  -5   8   3      156.01      196.60     10.41 o 
  -4   8   3       13.01       13.87      2.14 o 
  -3   8   3      434.98      432.28     19.74 o 
  -2   8   3       25.08       39.65      3.42 o 
  -1   8   3      106.39      118.62      5.54 o 
   0   8   3       23.17       32.16     11.71 o 
   1   8   3        2.21        6.68      1.66 o 
   2   8   3       18.27       20.84      1.91 o 
   3   8   3       18.17       16.55      2.10 o 
   4   8   3       51.08       48.65      3.37 o 
   5   8   3       23.12       42.89      3.90 o 
   6   8   3       16.38       29.92      2.47 o 
   7   8   3        4.75        4.99      1.05 o 
   8   8   3       15.69       18.64      5.09 o 
   9   8   3        4.19        0.83      0.61 o 
  10   8   3        0.04        0.44      1.34 o 
  11   8   3        4.29       11.07      1.39 o 
  -7   9   3        5.17        3.67      2.55 o 
  -6   9   3       19.51       16.24      1.14 o 
  -5   9   3      385.83      420.90     21.72 o 
  -4   9   3       33.19       14.75      1.18 o 
  -3   9   3       68.63       37.56      1.92 o 
  -2   9   3       41.36       87.05      3.53 o 
  -1   9   3      195.89      193.74      8.50 o 
   0   9   3      307.80      285.42     21.88 o 
   1   9   3      116.71      122.89     13.22 o 
   2   9   3      180.27      181.84     19.37 o 
   3   9   3       71.84       75.60      8.82 o 
   4   9   3        4.46        9.04      0.96 o 
   5   9   3        0.61        1.14      0.98 o 
 -23   0   4        9.03       15.90      2.49 o 
 -22   0   4      191.52      180.83     10.04 o 
 -21   0   4       14.85       27.62      4.62 o 
 -20   0   4      250.26      243.01     14.40 o 
 -19   0   4      229.99      198.54     13.70 o 
 -18   0   4        0.76        0.57      2.96 o 
 -17   0   4      231.70      175.57     12.95 o 
 -16   0   4      126.73      105.75      9.81 o 
 -15   0   4      378.38      380.50     25.11 o 
 -14   0   4      268.32      237.10      9.37 o 
 -13   0   4      261.55      220.42     11.68 o 
 -12   0   4      427.60      393.90     15.49 o 
 -11   0   4     1061.37     1295.80     31.66 o 
 -10   0   4       97.35      133.76      7.94 o 
  -9   0   4      851.21      890.15     22.95 o 
  -8   0   4      886.76      946.82     42.56 o 
  -7   0   4      336.18      224.34     10.71 o 
  -6   0   4     3174.46     2815.88     61.58 o 
  -5   0   4     2832.59     3386.89     48.81 o 
  -4   0   4     6368.39     7127.60     82.20 o 
  -3   0   4    11487.80    11767.79    132.88 o 
  -2   0   4    14997.51    15175.02    322.60 o 
  -1   0   4     4727.41     4980.80    100.90 o 
   0   0   4       33.60       25.40      0.99 o 
   1   0   4     1201.90     1335.36     17.44 o 
   2   0   4     2336.64     2468.09     35.48 o 
   3   0   4        9.95       28.37      1.59 o 
   4   0   4      355.32      414.77     11.89 o 
   5   0   4      352.71      410.59      9.62 o 
   6   0   4     2699.89     2452.08     31.34 o 
   7   0   4      341.01      261.03      9.74 o 
   8   0   4      137.03      167.31      8.02 o 
   9   0   4     1251.23     1438.06     32.53 o 
  10   0   4     3780.07     4018.56     75.21 o 
  11   0   4      120.55      131.99      8.25 o 
  12   0   4       94.49       74.20      6.47 o 
  13   0   4      101.40      130.89      7.53 o 
  14   0   4        8.46        3.28      2.32 o 
  15   0   4       20.35       31.49      4.58 o 
  16   0   4        1.84        3.83      2.45 o 
  17   0   4       53.01       45.40      5.63 o 
  18   0   4        4.67        8.57      2.55 o 
  19   0   4      174.46      186.80     10.26 o 
  20   0   4      137.18      139.91      6.08 o 
  21   0   4       74.01      103.84      6.65 o 
  22   0   4      182.47      221.74      7.99 o 
 -23   1   4      135.84      153.47      9.73 o 
 -22   1   4      124.77      108.76      5.21 o 
 -21   1   4      249.61      258.39      7.17 o 
 -20   1   4       65.82       76.79      4.45 o 
 -19   1   4       69.65       76.27      5.96 o 
 -18   1   4        7.54        3.97      1.66 o 
 -17   1   4        4.45        2.38      1.63 o 
 -16   1   4      385.14      350.32     12.87 o 
 -15   1   4        3.66        1.56      0.98 o 
 -14   1   4        3.90        4.79      1.18 o 
 -13   1   4        1.40        0.43      2.17 o 
 -12   1   4       80.61       63.69      4.54 o 
 -11   1   4        6.61        9.34      1.69 o 
 -10   1   4      297.48      287.53     10.43 o 
  -9   1   4      219.54      212.58      7.12 o 
  -8   1   4    10052.01    11102.60    155.51 o 
  -7   1   4     3502.21     4192.01     40.89 o 
  -6   1   4       14.82        5.99      0.77 o 
  -5   1   4     1257.68     1725.51     39.96 o 
  -4   1   4     1648.69     1999.53     25.15 o 
  -3   1   4       19.97       21.29      1.24 o 
  -2   1   4      805.58      843.37     13.95 o 
  -1   1   4     2192.15     2242.32     23.54 o 
   0   1   4     1303.92     1345.94     20.31 o 
   1   1   4      851.13      802.30      9.29 o 
   2   1   4      559.67      426.00      5.27 o 
   3   1   4      405.55      282.59      6.54 o 
   4   1   4      108.15       49.31      2.31 o 
   5   1   4      922.83      866.52     22.23 o 
   6   1   4     2067.30     2125.65     27.91 o 
   7   1   4     2065.16     2027.72     40.73 o 
   8   1   4     1490.01     1734.31     36.97 o 
   9   1   4      535.63      505.64     16.41 o 
  10   1   4      217.45      197.52      7.02 o 
  11   1   4       96.17      111.61      5.42 o 
  12   1   4        2.71        1.06      0.86 o 
  13   1   4      224.55      152.60      4.40 o 
  14   1   4       43.96       20.13      2.85 o 
  15   1   4        1.08        5.39      1.56 o 
  16   1   4        2.30        5.97      2.42 o 
  17   1   4        0.23       -0.25      1.48 o 
  18   1   4        0.11        1.67      1.37 o 
  19   1   4      117.58      129.48      7.65 o 
  20   1   4      114.78      100.87      4.08 o 
  21   1   4      496.70      556.43     11.70 o 
 -22   2   4       19.71       18.33      1.47 o 
 -21   2   4      173.63      189.87      5.02 o 
 -20   2   4        3.87        1.47      1.04 o 
 -19   2   4      340.11      378.02     10.16 o 
 -18   2   4        1.45        0.74      1.85 o 
 -17   2   4        6.80        8.84      2.89 o 
 -16   2   4        5.68        2.90      2.51 o 
 -15   2   4      240.18      263.37     10.81 o 
 -14   2   4      126.76      112.85      5.42 o 
 -13   2   4      546.37      574.38     21.57 o 
 -12   2   4       55.86       64.35      6.36 o 
 -11   2   4       81.73       77.58      6.77 o 
 -10   2   4      225.87      172.97      8.81 o 
  -9   2   4       71.94       41.76      4.13 o 
  -8   2   4      150.93      176.33      8.76 o 
  -7   2   4       37.40       38.89      3.86 o 
  -6   2   4     1829.66     1830.00     38.01 o 
  -5   2   4      763.98      814.01     20.85 o 
  -4   2   4       80.44       61.15      4.60 o 
  -3   2   4     2589.39     3009.71     56.91 o 
  -2   2   4      572.04      644.38     24.15 o 
  -1   2   4      130.26      153.44      8.53 o 
   0   2   4       14.54       17.23      1.61 o 
   1   2   4        8.29       13.95      1.52 o 
   2   2   4     1187.63     1141.02     24.55 o 
   3   2   4       98.93      145.08      6.79 o 
   4   2   4     2513.28     2452.04     68.58 o 
   5   2   4      386.82      362.11     10.55 o 
   6   2   4      316.37      349.50      7.77 o 
   7   2   4      206.64      227.26     10.05 o 
   8   2   4       51.00       65.91      5.40 o 
   9   2   4       68.39      114.53      7.41 o 
  10   2   4      148.80      133.45      8.40 o 
  11   2   4       13.54       19.66      3.40 o 
  12   2   4       15.46       14.72      1.37 o 
  13   2   4      263.01      208.00      5.93 o 
  14   2   4        0.05        1.62      1.09 o 
  15   2   4       89.45       92.91      4.81 o 
  16   2   4       37.42       25.31      2.57 o 
  17   2   4        2.99       -1.13      1.13 o 
  18   2   4       28.45       42.67      4.89 o 
  19   2   4       35.26       44.99      2.79 o 
  20   2   4       68.79       64.70      2.96 o 
  21   2   4       14.24        9.86      2.04 o 
 -22   3   4        4.97        0.18      0.70 o 
 -21   3   4        3.22        3.98      0.88 o 
 -20   3   4       40.33       33.73      2.99 o 
 -19   3   4       17.31       20.62      3.39 o 
 -18   3   4      151.68      158.99      7.70 o 
 -17   3   4        3.55        1.77      2.24 o 
 -16   3   4      186.67      201.54      9.24 o 
 -15   3   4        4.95        4.07      1.38 o 
 -14   3   4        0.25        2.03      2.29 o 
 -13   3   4      532.55      534.22     12.21 o 
 -12   3   4      204.91      208.97      7.06 o 
 -11   3   4      479.50      369.52     15.57 o 
 -10   3   4      110.85      113.79      8.24 o 
  -9   3   4      179.37      180.34     10.45 o 
  -8   3   4      426.51      363.63     15.12 o 
  -7   3   4      543.00      460.40     17.06 o 
  -6   3   4      120.08      104.48      7.40 o 
  -5   3   4     1999.42     2036.19     44.24 o 
  -4   3   4       75.12       88.87      6.37 o 
  -3   3   4     1859.70     1777.94     39.38 o 
  -2   3   4       18.23       15.95      2.89 o 
  -1   3   4      377.06      352.54      9.22 o 
   0   3   4       45.40       43.18      3.13 o 
   1   3   4      207.66      262.39      7.64 o 
   2   3   4       44.86       51.44      3.31 o 
   3   3   4       22.77       27.10      3.47 o 
   4   3   4     1595.70     1727.69     36.94 o 
   5   3   4     6718.91     6714.23    116.62 o 
   6   3   4     1223.52     1335.88     45.44 o 
   7   3   4     1893.90     1996.88     43.39 o 
   8   3   4        0.67        2.54      1.65 o 
   9   3   4       19.47       20.28      3.49 o 
  10   3   4       21.61       22.06      3.73 o 
  11   3   4      174.22      164.44      6.07 o 
  12   3   4       42.83       35.57      2.93 o 
  13   3   4       11.13       13.18      1.84 o 
  14   3   4       87.93       80.88      5.54 o 
  15   3   4       64.89       57.28      4.60 o 
  16   3   4       69.11       63.95      3.86 o 
  17   3   4       21.51       21.04      2.11 o 
  18   3   4       41.44       50.62      3.60 o 
  19   3   4       39.88       44.04      3.00 o 
  20   3   4      139.09      122.25      4.16 o 
 -21   4   4       18.58       26.05      2.42 o 
 -20   4   4       75.21       65.24      3.77 o 
 -19   4   4       22.48       34.52      3.14 o 
 -18   4   4      258.21      303.12     14.35 o 
 -17   4   4      100.50      106.97      9.03 o 
 -16   4   4      504.03      529.27     21.47 o 
 -15   4   4      353.84      401.79     18.57 o 
 -14   4   4      154.03      153.59     11.26 o 
 -13   4   4       54.62       69.76      7.20 o 
 -12   4   4      366.56      323.41     15.75 o 
 -11   4   4      135.49      135.37     17.04 o 
 -10   4   4       35.60       28.70      3.18 o 
  -9   4   4      641.68      552.27     21.50 o 
  -8   4   4      129.54       93.92      8.28 o 
  -7   4   4      355.46      327.43     15.70 o 
  -6   4   4       24.21       13.71      3.15 o 
  -5   4   4      401.04      518.17     19.36 o 
  -4   4   4      358.03      277.03     13.51 o 
  -3   4   4        0.18        9.77      2.68 o 
  -2   4   4      745.93      751.01     24.53 o 
  -1   4   4      576.44      499.02     18.58 o 
   0   4   4      122.55      110.03      5.51 o 
   1   4   4      114.99      125.66      5.90 o 
   2   4   4       39.34       49.98      3.61 o 
   3   4   4      119.87      112.64      7.63 o 
   4   4   4      331.91      403.40     15.34 o 
   5   4   4     2186.78     2320.34     49.63 o 
   6   4   4       15.46       10.64      2.81 o 
   7   4   4     1047.15      983.84     28.19 o 
   8   4   4        1.82        7.11      1.71 o 
   9   4   4     1526.39     1560.45     22.61 o 
  10   4   4      517.70      465.20     14.21 o 
  11   4   4        0.38        4.88      1.84 o 
  12   4   4       39.38       29.81      3.38 o 
  13   4   4       23.49       21.44      2.88 o 
  14   4   4       26.91       19.09      2.73 o 
  15   4   4        0.43       -0.44      1.26 o 
  16   4   4       27.41       37.05      3.36 o 
  17   4   4        2.97        2.38      1.59 o 
  18   4   4       79.31       92.32      5.74 o 
  19   4   4        6.40       15.40      2.06 o 
 -19   5   4       53.23       94.69      4.14 o 
 -18   5   4      247.48      234.37      6.01 o 
 -17   5   4       97.55      135.10      6.23 o 
 -16   5   4       61.52       29.65      2.65 o 
 -15   5   4       20.48       33.79      5.12 o 
 -14   5   4      133.46      142.87     10.51 o 
 -13   5   4      260.94      239.54     13.81 o 
 -12   5   4     1458.24     1597.14     41.84 o 
 -11   5   4       20.43       38.52      5.36 o 
 -10   5   4      834.38      723.51     24.52 o 
  -9   5   4      248.62      224.10      9.21 o 
  -8   5   4        0.00        0.76      1.21 o 
  -7   5   4      141.23      161.01      7.60 o 
  -6   5   4        0.20       -0.36      1.16 o 
  -5   5   4        5.80        2.86      2.13 o 
  -4   5   4       63.85       71.89      7.67 o 
  -3   5   4      529.21      580.68     23.32 o 
  -2   5   4       15.50       14.61      3.59 o 
  -1   5   4        4.59        0.83      1.38 o 
   0   5   4        7.86       13.48      3.41 o 
   1   5   4       29.20       30.24      3.25 o 
   2   5   4       13.99       13.27      2.17 o 
   3   5   4      385.38      455.27     17.70 o 
   4   5   4      146.01      103.45      5.56 o 
   5   5   4        5.04       10.69      7.44 o 
   6   5   4       68.07       77.17      4.00 o 
   7   5   4      325.14      347.99      9.07 o 
   8   5   4      113.80      135.21      6.76 o 
   9   5   4       29.45       27.77      3.13 o 
  10   5   4      249.73      224.27     11.72 o 
  11   5   4        2.35        2.35      1.53 o 
  12   5   4      345.80      348.93     11.51 o 
  13   5   4      104.69       67.52      4.80 o 
  14   5   4        0.39        2.32      1.78 o 
  15   5   4        0.58        1.80      1.37 o 
  16   5   4        1.25        0.45      1.13 o 
  17   5   4       12.17       18.45      2.46 o 
  18   5   4      297.86      380.84     10.29 o 
 -18   6   4       90.39       53.75      3.68 o 
 -17   6   4       83.78       94.13      3.21 o 
 -16   6   4        1.64        1.06      0.73 o 
 -15   6   4        6.30        4.23      0.88 o 
 -14   6   4      243.75      287.66     17.88 o 
 -13   6   4       98.87       72.32      4.65 o 
 -12   6   4       24.81       18.34      2.48 o 
 -11   6   4      215.30      206.31     12.18 o 
 -10   6   4     1048.23     1083.32     31.47 o 
  -9   6   4      330.44      357.91     16.49 o 
  -8   6   4     1046.61     1038.61     30.66 o 
  -7   6   4      728.36      706.88     24.07 o 
  -6   6   4        7.00       18.00      3.92 o 
  -5   6   4        8.58        8.62      2.75 o 
  -4   6   4       35.84       33.87      3.41 o 
  -3   6   4      222.81      200.63      8.81 o 
  -2   6   4        2.80        0.33      1.04 o 
  -1   6   4      170.78      188.19      8.22 o 
   0   6   4      243.74      229.93     18.76 o 
   1   6   4       59.41       44.69      5.82 o 
   2   6   4      164.67      152.33      9.91 o 
   3   6   4        7.10        4.92      2.11 o 
   4   6   4      103.17       87.75      5.29 o 
   5   6   4      505.89      662.97     34.48 o 
   6   6   4      335.13      332.72     21.33 o 
   7   6   4       58.24       50.85      3.89 o 
   8   6   4      106.48       98.24      5.38 o 
   9   6   4      159.41      149.62      9.40 o 
  10   6   4      274.21      252.26     12.23 o 
  11   6   4      139.39      115.14      7.89 o 
  12   6   4        1.19        1.14      1.27 o 
  13   6   4       37.65       49.60      3.38 o 
  14   6   4      107.44      105.04      6.04 o 
  15   6   4       64.89       59.89      4.07 o 
  16   6   4        3.79        5.05      1.16 o 
 -15   7   4       12.93       11.20      1.35 o 
 -14   7   4      154.08      141.76      4.03 o 
 -13   7   4      119.86      134.15      5.71 o 
 -12   7   4      299.37      289.27      9.03 o 
 -11   7   4       49.48       53.28      3.93 o 
 -10   7   4       53.90       53.61      4.01 o 
  -9   7   4      204.26      220.08      8.43 o 
  -8   7   4       53.98       52.87      4.14 o 
  -7   7   4      117.78      135.28      6.64 o 
  -6   7   4       13.05        7.08      2.87 o 
  -5   7   4      186.90      184.33      7.83 o 
  -4   7   4      138.40      156.51      7.17 o 
  -3   7   4      327.10      379.13     11.85 o 
  -2   7   4      150.04      167.74     10.51 o 
  -1   7   4      527.00      567.03     44.34 o 
   0   7   4        2.41       13.20     16.47 o 
   1   7   4       18.60       17.04      2.44 o 
   2   7   4       38.47       53.84      5.85 o 
   3   7   4     1000.11     1087.98     84.08 o 
   4   7   4      153.72      176.87     14.70 o 
   5   7   4       60.54       53.85      3.95 o 
   6   7   4        0.12        0.33      1.30 o 
   7   7   4       57.95       51.78      3.65 o 
   8   7   4       24.05       22.36      2.34 o 
   9   7   4       39.32       22.89      1.83 o 
  10   7   4        0.66       -0.49      0.88 o 
  11   7   4        0.17       -0.16      0.76 o 
  12   7   4       11.93       16.00      1.37 o 
  13   7   4       30.00       15.74      2.32 o 
 -12   8   4        7.33        4.33      0.83 o 
 -11   8   4        0.82        1.21      0.70 o 
 -10   8   4       21.58       16.33      1.69 o 
  -9   8   4       11.64       11.56      1.53 o 
  -8   8   4       17.02       21.31      2.07 o 
  -7   8   4       38.98       40.35      5.60 o 
  -6   8   4      286.55      303.79      8.41 o 
  -5   8   4       79.52       86.79      3.54 o 
  -4   8   4      186.33      187.55      9.31 o 
  -3   8   4       43.20       47.16      3.42 o 
  -2   8   4      143.06      151.39      6.13 o 
  -1   8   4        0.03       13.03      2.29 o 
   0   8   4      134.35      128.38      4.62 o 
   1   8   4        0.17       -0.78      1.25 o 
   2   8   4       56.22       66.21      4.49 o 
   3   8   4       41.73       47.08      3.31 o 
   4   8   4      152.76      154.60      5.82 o 
   5   8   4       51.26       54.45      3.26 o 
   6   8   4       13.00       12.23      1.64 o 
   7   8   4       51.42       55.00      2.94 o 
   8   8   4       10.34       12.55      1.30 o 
   9   8   4       65.02       79.07      4.47 o 
  10   8   4        0.35       -0.53      0.64 o 
  -7   9   4       26.84        1.35      0.95 o 
  -6   9   4        9.30       10.49      4.41 o 
  -5   9   4       45.18       46.29     20.09 o 
  -4   9   4        0.60        2.99      0.79 o 
  -3   9   4        5.95        9.72      4.67 o 
  -2   9   4       27.64       33.85      8.67 o 
  -1   9   4        0.66        2.54      1.71 o 
   0   9   4        4.27        6.76      1.44 o 
   1   9   4        0.28        3.30      0.74 o 
   2   9   4        3.46        9.25      2.22 o 
   3   9   4        4.52        1.56      0.77 o 
   4   9   4       13.71        2.76      0.79 o 
 -23   1   5       63.68       78.63      4.77 o 
 -22   1   5        1.67        1.82      0.97 o 
 -21   1   5       11.04        7.64      1.73 o 
 -20   1   5      177.03      179.56      8.23 o 
 -19   1   5      227.13      229.30      8.11 o 
 -18   1   5      269.31      251.79      8.82 o 
 -17   1   5      185.36      170.73      9.56 o 
 -16   1   5       88.64       75.77      4.92 o 
 -15   1   5      188.49      182.11      7.95 o 
 -14   1   5       28.01       35.55      2.42 o 
 -13   1   5      581.60      585.36     26.70 o 
 -12   1   5       12.62        9.00      1.76 o 
 -11   1   5       44.36       35.32      3.11 o 
 -10   1   5       61.47       85.43      4.68 o 
  -9   1   5        0.38        3.01      0.90 o 
  -8   1   5      257.75      273.75      8.26 o 
  -7   1   5        2.28        8.15      0.95 o 
  -6   1   5     2628.19     2438.21     33.55 o 
  -5   1   5     1072.99     1416.84     16.29 o 
  -4   1   5     1776.59     2020.11     26.24 o 
  -3   1   5      177.74      191.41      3.57 o 
  -2   1   5      342.59      286.35      6.59 o 
  -1   1   5        0.90        1.51      0.56 o 
   0   1   5      920.11      944.16     11.77 o 
   1   1   5      396.42      424.11      7.94 o 
   2   1   5      236.37      192.17      3.68 o 
   3   1   5       13.14        3.11      0.58 o 
   4   1   5     1311.70     1246.71     19.33 o 
   5   1   5      320.91      331.80      5.95 o 
   6   1   5      282.03      211.49      6.88 o 
   7   1   5       17.77        9.02      1.36 o 
   8   1   5      510.51      598.39     12.55 o 
   9   1   5        9.19        2.85      0.87 o 
  10   1   5      211.56      181.73      6.78 o 
  11   1   5      804.11      774.85     16.34 o 
  12   1   5      214.90      229.14      5.84 o 
  13   1   5      142.91      135.23      4.14 o 
  14   1   5      218.09      237.55     10.42 o 
  15   1   5      100.92       95.40      5.68 o 
  16   1   5       90.90      117.76      6.23 o 
  17   1   5      155.20      138.90      6.57 o 
  18   1   5       17.24       26.24      2.11 o 
  19   1   5      241.32      299.70      8.62 o 
  20   1   5        4.76       12.57      1.39 o 
  21   1   5       26.21       16.79      1.55 o 
 -22   2   5       89.67       96.22      4.11 o 
 -21   2   5        2.49        1.30      0.92 o 
 -20   2   5      203.89      205.14      6.67 o 
 -19   2   5      409.10      409.55     10.41 o 
 -18   2   5        0.15        2.49      1.29 o 
 -17   2   5      315.00      331.69      9.98 o 
 -16   2   5      168.20      133.81      6.38 o 
 -15   2   5       68.53       52.02      4.02 o 
 -14   2   5        2.16        2.59      1.03 o 
 -13   2   5       31.63       41.03      3.25 o 
 -12   2   5      100.23      109.82      8.64 o 
 -11   2   5       55.45       66.22      6.50 o 
 -10   2   5       78.94       79.08      4.50 o 
  -9   2   5       92.87      124.67      5.05 o 
  -8   2   5       20.44        5.70      1.15 o 
  -7   2   5      441.25      412.59     14.52 o 
  -6   2   5      675.69      614.79     18.37 o 
  -5   2   5        1.10        4.63      1.51 o 
  -4   2   5       33.68       33.71      3.67 o 
  -3   2   5     1543.43     1599.10     34.76 o 
  -2   2   5     1985.32     2337.72     46.85 o 
  -1   2   5     5869.29     6761.09    182.20 o 
   0   2   5       68.87       75.02      4.63 o 
   1   2   5       17.60       30.43      2.19 o 
   2   2   5      554.14      698.76     12.69 o 
   3   2   5       37.35      100.99      4.35 o 
   4   2   5      384.10      312.74      7.68 o 
   5   2   5       63.19       95.39      4.08 o 
   6   2   5      107.01      121.62      4.53 o 
   7   2   5       23.63       18.89      2.98 o 
   8   2   5      880.16      792.61     22.82 o 
   9   2   5      469.26      459.95     17.34 o 
  10   2   5      470.27      432.08     11.28 o 
  11   2   5        0.09        1.07      0.71 o 
  12   2   5        0.18        3.04      1.02 o 
  13   2   5      550.16      546.52     12.05 o 
  14   2   5      523.90      529.01     11.90 o 
  15   2   5        0.07        0.03      1.06 o 
  16   2   5      300.09      313.56      8.77 o 
  17   2   5       31.94       29.81      2.56 o 
  18   2   5        1.00        1.77      0.95 o 
  19   2   5       43.55       55.35      2.78 o 
  20   2   5      100.35      118.06      4.43 o 
 -21   3   5        3.50        2.98      1.34 o 
 -20   3   5        0.93        2.54      1.17 o 
 -19   3   5       13.89       14.90      4.08 o 
 -18   3   5       54.38       51.49      4.34 o 
 -17   3   5      110.35       99.95      6.40 o 
 -16   3   5       61.07       68.67      5.43 o 
 -15   3   5        0.54        5.65      1.98 o 
 -14   3   5       19.46       23.87      4.71 o 
 -13   3   5      152.53      165.43      8.14 o 
 -12   3   5     1829.20     1811.45     32.45 o 
 -11   3   5      667.06      612.58     20.08 o 
 -10   3   5        2.59        3.58      1.89 o 
  -9   3   5        1.36        5.95      2.11 o 
  -8   3   5      735.81      662.56     22.58 o 
  -7   3   5      213.17      245.61     12.69 o 
  -6   3   5      523.91      552.40     19.79 o 
  -5   3   5      568.53      499.58     18.18 o 
  -4   3   5      998.08     1292.03     32.66 o 
  -3   3   5      151.20      205.05     10.64 o 
  -2   3   5      529.29      472.65     17.07 o 
  -1   3   5      921.87     1076.04     19.39 o 
   0   3   5      599.67      746.39     51.15 o 
   1   3   5       12.50        8.30      1.41 o 
   2   3   5       95.93       98.13      6.49 o 
   3   3   5     2034.13     2177.50     45.15 o 
   4   3   5     3581.89     3687.18    110.51 o 
   5   3   5      571.40      638.56     13.07 o 
   6   3   5       40.77       30.55      3.93 o 
   7   3   5      960.84     1007.02     27.29 o 
   8   3   5      694.92      666.99     21.43 o 
   9   3   5        0.02        2.37      1.53 o 
  10   3   5       77.70       60.50      3.17 o 
  11   3   5        7.11       12.57      1.59 o 
  12   3   5       87.53       89.52      3.98 o 
  13   3   5      236.29      232.99      7.97 o 
  14   3   5       71.97       71.22      4.23 o 
  15   3   5      140.42      136.81      6.72 o 
  16   3   5      293.82      273.99      9.35 o 
  17   3   5       39.22       34.81      3.06 o 
  18   3   5        8.43        4.64      1.48 o 
  19   3   5       33.13       32.05      1.89 o 
  20   3   5      280.44      293.72      8.52 o 
 -21   4   5      184.77      226.85      8.02 o 
 -20   4   5       14.94       30.45      2.52 o 
 -19   4   5      159.38      195.11     10.24 o 
 -18   4   5      208.14      266.90     10.88 o 
 -17   4   5        3.19        3.36      1.40 o 
 -16   4   5      633.21      660.74     16.26 o 
 -15   4   5       44.33       55.95      4.50 o 
 -14   4   5      708.97      708.10     22.14 o 
 -13   4   5     1815.10     1767.11     31.47 o 
 -12   4   5      374.53      432.20     18.87 o 
 -11   4   5      158.49      117.22      7.40 o 
 -10   4   5        0.18        1.02      1.65 o 
  -9   4   5       25.26       24.14      2.90 o 
  -8   4   5      168.93      183.60     12.25 o 
  -7   4   5       78.79       64.04      7.03 o 
  -6   4   5       39.85       42.48      5.81 o 
  -5   4   5       70.92       66.22      6.95 o 
  -4   4   5      761.05      686.15     23.87 o 
  -3   4   5       57.67       89.29      7.75 o 
  -2   4   5       71.51       82.72      7.46 o 
  -1   4   5       41.31       58.31      6.21 o 
   0   4   5      397.71      397.90     11.35 o 
   1   4   5        1.07        2.25      1.29 o 
   2   4   5       76.83       65.54      6.18 o 
   3   4   5     2077.94     2047.69     44.90 o 
   4   4   5      298.55      328.84     14.08 o 
   5   4   5       22.49       15.12      1.99 o 
   6   4   5      953.97      963.30     27.62 o 
   7   4   5      148.88      124.25      5.07 o 
   8   4   5      437.04      520.04     14.65 o 
   9   4   5      333.40      388.61      9.79 o 
  10   4   5      556.15      590.87     15.69 o 
  11   4   5       34.35       26.68      3.18 o 
  12   4   5        0.04        0.39      1.41 o 
  13   4   5        0.63       -0.87      1.04 o 
  14   4   5       87.73       72.47      6.20 o 
  15   4   5       16.24       14.63      2.81 o 
  16   4   5       19.76       21.99      3.10 o 
  17   4   5       12.70        4.54      1.60 o 
  18   4   5       21.33       25.36      2.70 o 
  19   4   5       10.91        9.56      1.32 o 
 -19   5   5      290.11      275.28      7.05 o 
 -18   5   5      354.67      356.14      7.18 o 
 -17   5   5       74.75       60.52      3.14 o 
 -16   5   5       78.11       65.91      4.47 o 
 -15   5   5      173.06      149.66     10.40 o 
 -14   5   5      287.57      264.31     14.36 o 
 -13   5   5      490.88      520.27     21.02 o 
 -12   5   5     1066.03     1075.31     32.21 o 
 -11   5   5      925.32      865.39     27.81 o 
 -10   5   5       75.71       78.69      7.29 o 
  -9   5   5        3.16        4.82      2.43 o 
  -8   5   5      219.22      201.25      8.73 o 
  -7   5   5        1.70        1.84      1.25 o 
  -6   5   5       28.07       33.50      3.46 o 
  -5   5   5       12.51       11.23      3.20 o 
  -4   5   5       18.38       21.81      2.89 o 
  -3   5   5        0.01        1.00      1.77 o 
  -2   5   5       56.91       71.81      7.53 o 
  -1   5   5       33.43       33.57      5.33 o 
   0   5   5        6.59        5.13      2.58 o 
   1   5   5      137.53      142.02     10.24 o 
   2   5   5       72.21       82.84      4.95 o 
   3   5   5      489.13      514.32     15.08 o 
   4   5   5     2300.73     2341.91     37.15 o 
   5   5   5     3428.29     3783.19    160.11 o 
   6   5   5      938.17      971.97     42.97 o 
   7   5   5       26.07       35.39      4.51 o 
   8   5   5       76.09       68.13      6.38 o 
   9   5   5      837.49      706.30     23.03 o 
  10   5   5       47.03       61.60      6.17 o 
  11   5   5      694.64      660.81     21.74 o 
  12   5   5      167.58      148.32      9.37 o 
  13   5   5      114.71      115.58      5.42 o 
  14   5   5       79.19       64.36      5.22 o 
  15   5   5      131.58      127.64      6.84 o 
  16   5   5       50.64       41.90      3.55 o 
  17   5   5       21.55       21.33      1.74 o 
 -17   6   5        2.95        4.31      0.81 o 
 -16   6   5       19.06       14.77      1.41 o 
 -15   6   5        5.64        3.85      1.01 o 
 -14   6   5       21.28       25.61      2.17 o 
 -13   6   5      384.10      394.16      9.17 o 
 -12   6   5      162.42      154.23     10.20 o 
 -11   6   5      290.97      309.88     14.87 o 
 -10   6   5      145.91      155.19     10.19 o 
  -9   6   5       41.39       47.76      5.74 o 
  -8   6   5     1523.41     1467.32     37.99 o 
  -7   6   5      288.37      326.54     11.32 o 
  -6   6   5       23.02       36.88      3.68 o 
  -5   6   5        5.27        3.03      1.55 o 
  -4   6   5       48.04       65.86      4.71 o 
  -3   6   5      422.12      455.49     12.77 o 
  -2   6   5      631.45      631.52     22.37 o 
  -1   6   5      600.45      649.82     22.07 o 
   0   6   5      972.97     1004.40     28.36 o 
   1   6   5      236.06      192.06     11.16 o 
   2   6   5      141.45      186.78     10.93 o 
   3   6   5        0.28        6.88      2.44 o 
   4   6   5       74.28       56.57      4.84 o 
   5   6   5       31.40       25.67      2.89 o 
   6   6   5        0.82        1.04      1.55 o 
   7   6   5      251.22      225.68     11.56 o 
   8   6   5        2.88        2.69      1.51 o 
   9   6   5      166.65      175.65     10.01 o 
  10   6   5       21.00       19.60      3.35 o 
  11   6   5        3.89        1.00      1.29 o 
  12   6   5        4.51        1.34      0.92 o 
  13   6   5       17.49       18.08      2.46 o 
  14   6   5        0.76        3.15      1.23 o 
  15   6   5       61.68       81.28      4.35 o 
  16   6   5       78.94       76.55      4.25 o 
 -15   7   5       44.02       37.26      2.16 o 
 -14   7   5      438.39      463.88      9.97 o 
 -13   7   5      101.11       81.10      4.16 o 
 -12   7   5       14.24       14.29      2.03 o 
 -11   7   5      221.40      222.71      9.63 o 
 -10   7   5        7.83        9.55      1.89 o 
  -9   7   5       94.37       83.04      4.91 o 
  -8   7   5      546.10      528.16     18.33 o 
  -7   7   5        3.54        7.72      2.04 o 
  -6   7   5      414.05      433.53     12.16 o 
  -5   7   5       49.07       54.39      4.13 o 
  -4   7   5      763.25      807.44     17.44 o 
  -3   7   5      671.26      706.34     28.77 o 
  -2   7   5      783.99      843.54     55.15 o 
  -1   7   5      340.37      330.97     14.76 o 
   0   7   5      118.98      170.19     10.41 o 
   1   7   5       49.00       28.21      4.87 o 
   2   7   5      553.44      582.55     26.45 o 
   3   7   5      461.51      518.03     39.87 o 
   4   7   5       59.49       66.93      9.99 o 
   5   7   5       96.49       86.37      4.79 o 
   6   7   5       22.65       29.53      3.68 o 
   7   7   5       43.78       46.36      4.76 o 
   8   7   5        0.68        0.75      1.19 o 
   9   7   5        2.56        0.45      0.76 o 
  10   7   5        0.00        3.12      1.44 o 
  11   7   5       54.78       84.91      4.31 o 
  12   7   5        1.55        4.84      0.84 o 
 -11   8   5        0.17        0.84      0.57 o 
 -10   8   5        3.83        6.72      1.16 o 
  -9   8   5      148.17      126.41      4.57 o 
  -8   8   5        0.06        0.31      0.77 o 
  -7   8   5       33.81       23.13      2.07 o 
  -6   8   5       34.30       41.28      2.28 o 
  -5   8   5       41.16       34.85      2.73 o 
  -4   8   5        8.60        6.19      1.08 o 
  -3   8   5       19.00       29.75      5.33 o 
  -2   8   5      170.35      188.54      9.34 o 
  -1   8   5       55.14       71.72      5.95 o 
   0   8   5      137.84      150.22      9.96 o 
   1   8   5       78.52       67.58      3.94 o 
   2   8   5       78.50       92.41      4.43 o 
   3   8   5       13.04        6.89      1.30 o 
   4   8   5      105.35       99.15      4.28 o 
   5   8   5      195.35      216.89     14.37 o 
   6   8   5       85.09      112.59      6.04 o 
   7   8   5      105.98       99.86      5.40 o 
   8   8   5       53.73       58.41      3.82 o 
   9   8   5       11.95       12.24      1.63 o 
  -5   9   5        9.16        2.30      0.97 o 
  -4   9   5       25.43       11.46      5.23 o 
  -3   9   5        0.51        4.02      2.45 o 
  -2   9   5        2.71       -0.07      1.25 o 
  -1   9   5        0.09        0.28      0.43 o 
   0   9   5        0.21        1.62      1.61 o 
   1   9   5       31.35       23.19      1.99 o 
   2   9   5        4.85        4.49      0.94 o 
   3   9   5        0.16        2.13      0.65 o 
 -22   0   6      163.87      164.72      8.49 o 
 -21   0   6      222.32      226.77     11.72 o 
 -20   0   6      391.66      336.08     16.09 o 
 -19   0   6        0.01        1.25      1.77 o 
 -18   0   6      839.05      772.35     28.82 o 
 -17   0   6      249.40      183.88      9.78 o 
 -16   0   6        0.52        0.64      1.35 o 
 -15   0   6      279.17      213.35      9.99 o 
 -14   0   6        0.69        2.26      1.42 o 
 -13   0   6      181.36      205.52      9.13 o 
 -12   0   6      449.24      454.35     17.61 o 
 -11   0   6      211.77      205.27     11.01 o 
 -10   0   6      201.23      320.44     13.30 o 
  -9   0   6     1417.46     1723.15     37.95 o 
  -8   0   6     4804.94     5475.57    135.20 o 
  -7   0   6     3289.41     3649.35     53.28 o 
  -6   0   6     6938.65     7649.57     90.18 o 
  -5   0   6      437.40      563.61     10.48 o 
  -4   0   6       32.48       24.42      3.25 o 
  -3   0   6      851.48      875.28     13.65 o 
  -2   0   6     1327.97     1282.35     39.25 o 
  -1   0   6     1911.48     2111.77     26.76 o 
   0   0   6     5410.83     6381.03     98.59 o 
   1   0   6       57.20       34.88      1.94 o 
   2   0   6       76.47      170.07      4.61 o 
   3   0   6     2276.82     2091.37     29.76 o 
   4   0   6      303.36      234.72     10.65 o 
   5   0   6     3654.47     3378.34     43.07 o 
   6   0   6       37.07       28.42      2.05 o 
   7   0   6      504.33      506.94     15.39 o 
   8   0   6      163.22      143.25      7.73 o 
   9   0   6      398.39      468.64     15.79 o 
  10   0   6     2137.95     2439.33     50.58 o 
  11   0   6      122.28      114.21      9.27 o 
  12   0   6       26.45       40.42      3.36 o 
  13   0   6       14.06        9.46      2.93 o 
  14   0   6        7.02       16.75      3.49 o 
  15   0   6       76.88       60.37      6.26 o 
  16   0   6        6.71        9.23      2.08 o 
  17   0   6      158.85      180.00     13.44 o 
  18   0   6       81.87       95.12      5.23 o 
  19   0   6        2.77        6.08      1.42 o 
  20   0   6       16.57       25.78      3.16 o 
 -22   1   6      103.44      132.14      5.01 o 
 -21   1   6       53.95       67.66      4.24 o 
 -20   1   6       12.71        8.82      1.98 o 
 -19   1   6        7.40        4.45      1.39 o 
 -18   1   6       33.28       16.92      2.41 o 
 -17   1   6       23.48       26.42      3.07 o 
 -16   1   6      697.04      702.21     15.81 o 
 -15   1   6       44.37       40.52      3.60 o 
 -14   1   6      718.36      617.27      9.72 o 
 -13   1   6      112.65      132.90      4.07 o 
 -12   1   6      202.99      225.88     13.40 o 
 -11   1   6      159.56      174.98      7.19 o 
 -10   1   6       12.54       24.57      2.66 o 
  -9   1   6      355.75      472.89     14.16 o 
  -8   1   6        0.01        2.79      0.62 o 
  -7   1   6      121.78      171.62      3.87 o 
  -6   1   6      731.20      711.63     10.36 o 
  -5   1   6      821.75     1113.40     14.08 o 
  -4   1   6      913.50     1186.22     14.62 o 
  -3   1   6      614.36      786.45     10.56 o 
  -2   1   6      631.03      789.59     13.55 o 
  -1   1   6     2492.27     3131.05     32.46 o 
   0   1   6     2006.34     2144.29     23.44 o 
   1   1   6      318.31      328.40      6.44 o 
   2   1   6        0.99       10.69      1.22 o 
   3   1   6      171.75      230.86      5.02 o 
   4   1   6       56.98       30.01      2.17 o 
   5   1   6      100.35      128.04      4.91 o 
   6   1   6       59.45       47.81      2.29 o 
   7   1   6      690.48      683.52     13.34 o 
   8   1   6      125.84       98.76      4.56 o 
   9   1   6        3.06        9.89      1.56 o 
  10   1   6      232.42      258.58      8.32 o 
  11   1   6      259.03      214.31      5.49 o 
  12   1   6      441.58      478.60     10.25 o 
  13   1   6        5.62        6.62      1.82 o 
  14   1   6      178.36      188.83      7.76 o 
  15   1   6      282.28      253.88      7.83 o 
  16   1   6       65.63       80.94      3.75 o 
  17   1   6       82.13       73.91      3.41 o 
  18   1   6       74.35       69.38      3.58 o 
  19   1   6       20.56       29.98      2.14 o 
  20   1   6       59.42       79.77      3.33 o 
 -22   2   6        3.43        4.47      1.32 o 
 -21   2   6       12.25       10.12      1.46 o 
 -20   2   6       23.41       26.66      2.25 o 
 -19   2   6       87.13       71.61      4.68 o 
 -18   2   6      117.73      123.11      5.71 o 
 -17   2   6       26.14       44.19      3.60 o 
 -16   2   6       89.57       71.59      4.62 o 
 -15   2   6      224.25      220.74      8.07 o 
 -14   2   6      406.71      346.27     10.12 o 
 -13   2   6      240.78      216.76      7.56 o 
 -12   2   6       15.40       15.12      1.96 o 
 -11   2   6        4.22        9.09      2.98 o 
 -10   2   6      319.37      369.71     15.77 o 
  -9   2   6       31.86       17.77      2.02 o 
  -8   2   6       61.52       60.44      3.67 o 
  -7   2   6       13.37       32.45      2.72 o 
  -6   2   6      323.18      474.13     11.17 o 
  -5   2   6       38.16       23.84      2.30 o 
  -4   2   6      122.57      105.29      4.72 o 
  -3   2   6     3011.77     3213.90     43.34 o 
  -2   2   6      592.88      857.59     22.13 o 
  -1   2   6       11.41        3.57      0.85 o 
   0   2   6      222.86      194.33      6.14 o 
   1   2   6        0.08        0.90      0.65 o 
   2   2   6      583.87      684.00     13.05 o 
   3   2   6       42.17       34.84      2.53 o 
   4   2   6        3.10        2.96      0.87 o 
   5   2   6       45.10       63.06      3.42 o 
   6   2   6      101.78       73.37      3.73 o 
   7   2   6       19.46       17.90      3.08 o 
   8   2   6      125.37       93.68      7.05 o 
   9   2   6      223.79      195.48     10.86 o 
  10   2   6      361.00      359.25      6.79 o 
  11   2   6        2.67        1.19      0.93 o 
  12   2   6      270.45      333.37      8.92 o 
  13   2   6      290.81      256.44      7.55 o 
  14   2   6       42.05       42.90      2.77 o 
  15   2   6       94.41       87.20      4.47 o 
  16   2   6       25.66       20.85      2.14 o 
  17   2   6       31.47       22.60      2.07 o 
  18   2   6        0.74       -0.05      0.70 o 
  19   2   6        0.19        0.76      0.60 o 
  20   2   6        2.53        2.67      1.92 o 
 -21   3   6      224.82      258.37      9.16 o 
 -20   3   6       34.93       37.28      2.98 o 
 -19   3   6       86.05       80.06      4.85 o 
 -18   3   6      104.31      104.51      5.99 o 
 -17   3   6        0.04        0.57      3.10 o 
 -16   3   6      305.33      293.79     11.16 o 
 -15   3   6       80.31       88.84      6.17 o 
 -14   3   6      451.19      477.11     24.48 o 
 -13   3   6      308.46      304.87     11.34 o 
 -12   3   6      335.92      376.45     10.14 o 
 -11   3   6       59.48       61.79      3.90 o 
 -10   3   6      686.94      612.01     21.45 o 
  -9   3   6       64.08       61.95      4.83 o 
  -8   3   6       24.56       19.51      2.36 o 
  -7   3   6      147.26      147.59      9.69 o 
  -6   3   6      191.01      178.49     10.64 o 
  -5   3   6     3714.12     3732.37     74.11 o 
  -4   3   6      363.84      335.97     14.94 o 
  -3   3   6      440.86      487.64     18.35 o 
  -2   3   6       10.52       24.63      3.79 o 
  -1   3   6      899.64      979.79     60.63 o 
   0   3   6      937.42     1015.03     26.02 o 
   1   3   6       25.08       45.42      4.51 o 
   2   3   6     1314.06     1468.92     47.42 o 
   3   3   6      147.53      197.81      7.38 o 
   4   3   6       63.06       62.76      3.81 o 
   5   3   6        5.05        5.44      1.49 o 
   6   3   6      342.22      266.19     12.31 o 
   7   3   6       20.20       26.65      3.99 o 
   8   3   6        3.96        4.13      1.80 o 
   9   3   6       15.43       16.48      2.02 o 
  10   3   6      160.78      158.99      4.93 o 
  11   3   6      160.18      168.53      6.07 o 
  12   3   6       57.77       56.48      3.52 o 
  13   3   6      470.53      490.37     13.52 o 
  14   3   6      225.50      232.16      8.71 o 
  15   3   6      268.04      232.23     11.44 o 
  16   3   6       49.67       65.08      4.16 o 
  17   3   6        2.66        3.97      1.19 o 
  18   3   6        0.15        0.16      0.87 o 
  19   3   6        5.94        2.71      0.91 o 
 -20   4   6      102.47      101.69      4.20 o 
 -19   4   6       85.97      101.44      6.93 o 
 -18   4   6       70.08       83.21      4.39 o 
 -17   4   6      337.68      292.59      7.40 o 
 -16   4   6      121.88      110.03      4.76 o 
 -15   4   6      642.89      636.67     16.06 o 
 -14   4   6      345.28      346.77     11.57 o 
 -13   4   6       34.67       34.81      3.68 o 
 -12   4   6       57.92       74.78      5.23 o 
 -11   4   6       12.48       12.03      2.13 o 
 -10   4   6        6.51        2.27      0.95 o 
  -9   4   6      379.04      292.76      7.03 o 
  -8   4   6      159.97      118.99      6.21 o 
  -7   4   6        1.87       -0.73      1.48 o 
  -6   4   6      355.96      323.93     16.32 o 
  -5   4   6       34.29       37.55      5.40 o 
  -4   4   6      126.86      131.44      9.93 o 
  -3   4   6      458.55      508.19     20.76 o 
  -2   4   6       63.86       60.27      6.60 o 
  -1   4   6      876.70      794.61     26.27 o 
   0   4   6       32.49       28.40      4.11 o 
   1   4   6        4.54        4.04      1.98 o 
   2   4   6      347.19      309.86      9.71 o 
   3   4   6      167.73      131.00      6.12 o 
   4   4   6      184.02      207.31      7.69 o 
   5   4   6      406.13      415.90     16.72 o 
   6   4   6      872.57      863.06     37.41 o 
   7   4   6      153.67      147.58      6.61 o 
   8   4   6      205.50      196.42     10.63 o 
   9   4   6      394.42      340.79     14.71 o 
  10   4   6      124.21       95.86      7.60 o 
  11   4   6       13.03       14.10      2.39 o 
  12   4   6       10.90       15.03      2.14 o 
  13   4   6      578.02      573.33     13.69 o 
  14   4   6       14.97       11.47      1.68 o 
  15   4   6       43.20       26.44      3.36 o 
  16   4   6       77.46      103.98      5.99 o 
  17   4   6        8.59       13.00      1.57 o 
  18   4   6        2.57        2.11      0.69 o 
 -19   5   6       25.64       48.09      2.48 o 
 -18   5   6       16.85       15.52      1.73 o 
 -17   5   6       74.86       39.28      2.90 o 
 -16   5   6        2.01       15.94      3.28 o 
 -15   5   6        4.38       11.93      2.11 o 
 -14   5   6      193.11      167.51      7.62 o 
 -13   5   6      187.83      199.79      8.69 o 
 -12   5   6       76.43       81.90      7.63 o 
 -11   5   6       15.19        8.00      2.96 o 
 -10   5   6       47.24       37.55      5.15 o 
  -9   5   6       59.71       63.65      6.41 o 
  -8   5   6      209.88      208.29     11.44 o 
  -7   5   6        0.17        3.36      1.66 o 
  -6   5   6       64.84       51.20      3.46 o 
  -5   5   6       52.22       69.40      5.41 o 
  -4   5   6        0.49        0.29      1.22 o 
  -3   5   6        6.99       15.38      2.61 o 
  -2   5   6       12.23       12.54      2.36 o 
  -1   5   6       31.37       19.66      2.72 o 
   0   5   6      526.85      528.83     19.49 o 
   1   5   6       28.05       34.15      3.22 o 
   2   5   6      981.47      983.22     16.55 o 
   3   5   6       10.73        3.68      0.98 o 
   4   5   6      148.03      191.83     10.15 o 
   5   5   6      271.60      292.86     13.34 o 
   6   5   6       11.67       12.75      2.88 o 
   7   5   6      483.41      503.38     18.24 o 
   8   5   6     1208.68     1114.56     30.31 o 
   9   5   6       20.25       14.71      3.06 o 
  10   5   6      430.35      539.17     19.02 o 
  11   5   6        0.63        6.85      2.46 o 
  12   5   6        6.12       10.29      1.66 o 
  13   5   6        2.94       13.85      2.34 o 
  14   5   6        6.12       11.53      2.17 o 
  15   5   6        4.18        5.09      1.37 o 
  16   5   6        2.11        1.90      0.69 o 
  17   5   6        2.49       -0.37      0.95 o 
 -17   6   6        9.73       12.02      1.95 o 
 -16   6   6        0.06       -0.97      0.97 o 
 -15   6   6       12.74       20.10      1.66 o 
 -14   6   6        6.03        2.48      1.12 o 
 -13   6   6       10.36       14.39      5.34 o 
 -12   6   6      594.99      565.56     20.12 o 
 -11   6   6      169.33      179.10      7.85 o 
 -10   6   6      869.39      910.11     24.80 o 
  -9   6   6      214.17      215.45     25.97 o 
  -8   6   6      219.52      203.33     17.93 o 
  -7   6   6      110.96       91.07      5.52 o 
  -6   6   6        5.21        3.45      1.48 o 
  -5   6   6       15.09       14.16      2.30 o 
  -4   6   6       32.14       36.38      5.40 o 
  -3   6   6      447.33      455.02     19.02 o 
  -2   6   6      547.56      542.62     20.62 o 
  -1   6   6       53.62       57.77      6.22 o 
   0   6   6      906.85      862.30     18.91 o 
   1   6   6      115.80       89.77      8.17 o 
   2   6   6      265.45      300.43     14.01 o 
   3   6   6       76.32       74.12      6.69 o 
   4   6   6      210.95      204.70      8.16 o 
   5   6   6      289.36      293.07      9.95 o 
   6   6   6      630.89      602.82     15.02 o 
   7   6   6      446.39      445.34     12.48 o 
   8   6   6        8.62        1.64      1.14 o 
   9   6   6      207.32      154.71      6.80 o 
  10   6   6      170.27      194.15      7.45 o 
  11   6   6      371.35      326.11      8.24 o 
  12   6   6       23.57       33.88      2.06 o 
  13   6   6       61.87       80.44      3.89 o 
  14   6   6        1.32       -0.55      1.29 o 
  15   6   6       47.07       35.81      3.08 o 
 -14   7   6       30.32       23.21      3.16 o 
 -13   7   6      123.96      136.31      4.94 o 
 -12   7   6        1.82        3.37      1.73 o 
 -11   7   6        4.00        3.56      2.92 o 
 -10   7   6       19.39       17.08      3.04 o 
  -9   7   6       41.27       39.61      3.20 o 
  -8   7   6      454.83      471.96     15.18 o 
  -7   7   6      217.39      205.83      7.67 o 
  -6   7   6      456.53      448.84     22.45 o 
  -5   7   6       93.06       94.65      5.11 o 
  -4   7   6       15.81       17.66      3.46 o 
  -3   7   6       22.02       22.92      3.73 o 
  -2   7   6       34.50       39.91      3.42 o 
  -1   7   6       57.50       69.43      4.36 o 
   0   7   6       95.55      104.43      7.75 o 
   1   7   6       35.81       32.81      4.41 o 
   2   7   6        3.98        5.18      1.39 o 
   3   7   6        2.86        2.17      1.80 o 
   4   7   6       13.80       12.99      2.65 o 
   5   7   6        5.86        2.82      1.47 o 
   6   7   6      110.57      124.35      7.53 o 
   7   7   6       24.13       16.01      2.67 o 
   8   7   6      167.70      152.97      5.64 o 
   9   7   6       72.69       86.04      3.98 o 
  10   7   6        0.76       10.13      1.31 o 
  11   7   6       12.90        3.86      0.87 o 
 -10   8   6        4.00        3.51      0.97 o 
  -9   8   6      146.06      127.19      4.38 o 
  -8   8   6      199.53      192.56      4.41 o 
  -7   8   6       34.26       34.50      1.86 o 
  -6   8   6      535.00      533.21     25.51 o 
  -5   8   6        7.81       10.78      1.50 o 
  -4   8   6      227.01      261.98     23.11 o 
  -3   8   6        0.15        2.03      1.47 o 
  -2   8   6       52.28       49.74      4.36 o 
  -1   8   6        0.54        1.92      3.27 o 
   0   8   6       54.29       62.37      6.27 o 
   1   8   6       23.55       16.20      1.76 o 
   2   8   6        1.96        0.42      0.72 o 
   3   8   6       11.65       17.07      2.43 o 
   4   8   6        0.04       -0.58      0.86 o 
   5   8   6       51.34       58.61      4.14 o 
   6   8   6        2.07        0.81      0.80 o 
   7   8   6       13.69       25.61      2.44 o 
   8   8   6       51.97       32.97      2.54 o 
 -22   1   7       26.03       30.59      3.20 o 
 -21   1   7        7.17       11.10      1.68 o 
 -20   1   7        8.21        9.77      1.74 o 
 -19   1   7       86.27       80.75      5.39 o 
 -18   1   7      212.70      198.91      7.58 o 
 -17   1   7       66.56       55.80      4.19 o 
 -16   1   7      319.00      321.05     10.15 o 
 -15   1   7        0.19        1.98      1.30 o 
 -14   1   7       55.33       51.92      3.93 o 
 -13   1   7       50.57       43.70      2.63 o 
 -12   1   7       26.13       25.09      1.93 o 
 -11   1   7      496.87      449.50     12.30 o 
 -10   1   7      479.43      373.50     11.88 o 
  -9   1   7     1041.16     1374.73     23.01 o 
  -8   1   7      161.65      229.69      5.85 o 
  -7   1   7      580.96      581.89      9.62 o 
  -6   1   7     2606.03     2761.92     36.15 o 
  -5   1   7       96.52      105.19      2.97 o 
  -4   1   7      830.80      944.75     20.44 o 
  -3   1   7       11.88       15.16      1.70 o 
  -2   1   7      440.21      593.20     11.74 o 
  -1   1   7        0.73        5.38      0.95 o 
   0   1   7        0.40        3.14      0.80 o 
   1   1   7     1238.79     1407.03     20.76 o 
   2   1   7      272.61      452.39      9.59 o 
   3   1   7      188.76      294.81      6.13 o 
   4   1   7       81.15       64.23      3.38 o 
   5   1   7        2.90        3.61      1.00 o 
   6   1   7        4.14        8.33      1.36 o 
   7   1   7      161.56      163.61      8.85 o 
   8   1   7      192.84      159.23      9.04 o 
   9   1   7        0.09        0.86      1.25 o 
  10   1   7       60.54       52.07      3.42 o 
  11   1   7        3.98        2.11      0.87 o 
  12   1   7       19.98       14.34      1.69 o 
  13   1   7       54.99       51.58      3.07 o 
  14   1   7      147.81      180.27      5.66 o 
  15   1   7       26.46       29.28      2.34 o 
  16   1   7        2.00        1.25      0.82 o 
  17   1   7      146.76      151.88      5.27 o 
  18   1   7        0.15        2.00      0.83 o 
  19   1   7        0.68       -1.11      1.11 o 
 -21   2   7       96.88      121.26      6.91 o 
 -20   2   7        9.76       11.33      3.78 o 
 -19   2   7       49.16       32.67      2.60 o 
 -18   2   7        1.98        2.65      1.00 o 
 -17   2   7       15.54       13.19      1.90 o 
 -16   2   7      427.59      374.17     10.53 o 
 -15   2   7      282.49      269.48      8.98 o 
 -14   2   7      311.71      267.46     17.56 o 
 -13   2   7      912.08      888.38     40.28 o 
 -12   2   7      772.14      887.27     27.76 o 
 -11   2   7      501.49      522.62     11.75 o 
 -10   2   7       31.15       29.42      4.52 o 
  -9   2   7        5.70        4.44      1.92 o 
  -8   2   7        3.77        6.95      2.04 o 
  -7   2   7      325.51      330.53     12.89 o 
  -6   2   7      189.31      220.34     10.28 o 
  -5   2   7     1100.97     1123.48     28.01 o 
  -4   2   7      318.37      307.17     12.22 o 
  -3   2   7        4.41       14.48      2.52 o 
  -2   2   7       34.60       32.05      3.84 o 
  -1   2   7      357.89      359.76     27.34 o 
   0   2   7      206.84      277.67     16.14 o 
   1   2   7     1268.05     1446.19     22.83 o 
   2   2   7        2.27        0.42      0.70 o 
   3   2   7      313.29      331.23      9.19 o 
   4   2   7       10.52       16.11      1.90 o 
   5   2   7      113.28       89.17      4.35 o 
   6   2   7       14.44       13.74      2.70 o 
   7   2   7      108.12       92.46      6.82 o 
   8   2   7      183.40      148.33      9.05 o 
   9   2   7      304.75      262.57      9.63 o 
  10   2   7      472.96      445.06     10.39 o 
  11   2   7      113.40      141.43      9.43 o 
  12   2   7      205.46      213.59      8.47 o 
  13   2   7       21.34       19.38      2.18 o 
  14   2   7       45.65       50.53      3.31 o 
  15   2   7       23.36       21.44      2.11 o 
  16   2   7       35.98       38.75      2.29 o 
  17   2   7        2.33        1.24      0.85 o 
  18   2   7      147.72      140.10      6.97 o 
  19   2   7      171.21      179.14      7.82 o 
 -21   3   7       83.16       98.18      5.23 o 
 -20   3   7        5.45        4.22      1.13 o 
 -19   3   7       11.09       11.34      1.85 o 
 -18   3   7        9.08        4.29      1.50 o 
 -17   3   7       57.34       48.42      4.22 o 
 -16   3   7       76.28       73.91      5.36 o 
 -15   3   7      689.29      748.01     21.46 o 
 -14   3   7      384.16      363.84     12.52 o 
 -13   3   7      817.28      741.35     14.85 o 
 -12   3   7     1602.71     1440.23     22.51 o 
 -11   3   7      910.17      953.22     26.88 o 
 -10   3   7     1001.99     1069.44     15.26 o 
  -9   3   7      163.71      126.42      6.93 o 
  -8   3   7       34.66       41.08      3.49 o 
  -7   3   7       12.93       31.13      3.54 o 
  -6   3   7     1157.10     1086.98     31.31 o 
  -5   3   7       68.13       83.45      4.99 o 
  -4   3   7      104.49      112.01      5.75 o 
  -3   3   7      490.06      474.11     17.24 o 
  -2   3   7      390.25      333.68     14.12 o 
  -1   3   7      745.36      691.04     21.61 o 
   0   3   7      364.62      311.53     11.69 o 
   1   3   7      650.86      724.20     33.05 o 
   2   3   7      277.04      278.23     10.26 o 
   3   3   7      207.27      202.05      7.20 o 
   4   3   7        0.02        1.55      1.78 o 
   5   3   7      448.42      481.33     16.53 o 
   6   3   7     1707.60     1650.01     39.63 o 
   7   3   7      238.89      257.65      7.22 o 
   8   3   7        9.97       10.48      1.57 o 
   9   3   7       20.08       16.68      2.61 o 
  10   3   7      251.63      242.31     10.66 o 
  11   3   7      237.23      234.46      9.13 o 
  12   3   7       50.19       39.21      3.96 o 
  13   3   7       34.37       19.11      2.48 o 
  14   3   7      111.83      118.25      5.80 o 
  15   3   7       57.77       50.95      3.63 o 
  16   3   7       24.08       19.05      1.75 o 
  17   3   7      113.20       89.68      3.24 o 
  18   3   7       21.35       16.11      2.16 o 
 -20   4   7       35.63       41.02      3.26 o 
 -19   4   7       78.64       92.31      6.17 o 
 -18   4   7       30.88       30.84      2.58 o 
 -17   4   7       80.80       90.23      4.77 o 
 -16   4   7       84.27      104.13      4.37 o 
 -15   4   7      284.96      244.50      7.32 o 
 -14   4   7       37.92       27.96      2.57 o 
 -13   4   7       14.26       16.01      1.97 o 
 -12   4   7      285.36      287.02      8.60 o 
 -11   4   7      178.19      184.65      6.78 o 
 -10   4   7      346.37      316.59      8.95 o 
  -9   4   7      148.22      135.25      4.90 o 
  -8   4   7      363.06      352.16     11.50 o 
  -7   4   7      106.14      110.32      4.36 o 
  -6   4   7      240.23      186.17      8.20 o 
  -5   4   7      239.70      268.36     10.05 o 
  -4   4   7       77.64       76.51      5.17 o 
  -3   4   7      398.55      435.33     12.92 o 
  -2   4   7      523.25      517.81     19.24 o 
  -1   4   7       58.76       75.25      6.86 o 
   0   4   7       52.34       58.68      5.96 o 
   1   4   7        5.77        4.33      1.25 o 
   2   4   7      844.43      934.19     50.13 o 
   3   4   7       66.65       98.81      4.63 o 
   4   4   7      231.64      193.36      5.44 o 
   5   4   7        1.50        5.89      1.18 o 
   6   4   7     2715.36     2644.49     39.41 o 
   7   4   7      968.99      972.55     26.65 o 
   8   4   7      276.68      250.96     12.15 o 
   9   4   7        6.40        0.72      1.31 o 
  10   4   7      180.96      182.64      8.04 o 
  11   4   7       70.19       82.35      5.13 o 
  12   4   7        2.40        0.02      1.15 o 
  13   4   7       73.01       70.49      4.12 o 
  14   4   7       37.85       37.80      2.81 o 
  15   4   7        0.71       -0.81      1.25 o 
  16   4   7       60.24       70.38      3.25 o 
  17   4   7        1.41        6.62      1.51 o 
 -18   5   7        5.43        3.69      0.91 o 
 -17   5   7       37.27       27.84      2.15 o 
 -16   5   7       76.85       60.64      3.68 o 
 -15   5   7       11.55       17.04      2.24 o 
 -14   5   7       47.67       56.63      4.20 o 
 -13   5   7       52.11       60.65      4.53 o 
 -12   5   7      846.18      826.70     18.93 o 
 -11   5   7      498.34      508.47     15.10 o 
 -10   5   7     1659.88     1603.88     50.91 o 
  -9   5   7      276.31      296.21     15.33 o 
  -8   5   7        3.01        3.04      1.50 o 
  -7   5   7       21.54       16.88      3.95 o 
  -6   5   7      314.58      335.72     16.87 o 
  -5   5   7        0.36        1.46      1.71 o 
  -4   5   7       67.80       75.47      7.76 o 
  -3   5   7       24.57       36.83      5.28 o 
  -2   5   7      160.58      157.70     10.80 o 
  -1   5   7      369.41      418.83     18.10 o 
   0   5   7      990.24     1083.55     21.48 o 
   1   5   7      502.26      559.58     18.18 o 
   2   5   7     1380.95     1517.00     22.19 o 
   3   5   7      280.41      273.23      7.90 o 
   4   5   7     1220.49     1226.55     19.07 o 
   5   5   7     1048.10     1112.62     22.38 o 
   6   5   7      520.11      477.03     13.38 o 
   7   5   7      447.42      486.14     17.54 o 
   8   5   7       34.75       39.46      5.00 o 
   9   5   7       17.12       13.98      2.90 o 
  10   5   7       99.74       88.01      6.78 o 
  11   5   7       25.19       19.77      3.29 o 
  12   5   7       32.05       46.30      5.24 o 
  13   5   7        7.16       15.50      3.36 o 
  14   5   7       34.39       38.80      4.50 o 
  15   5   7       16.93       20.96      3.00 o 
  16   5   7      112.75      137.11      6.17 o 
 -16   6   7        0.73        3.22      0.70 o 
 -15   6   7      102.85      107.14      7.00 o 
 -14   6   7       18.69       12.16      1.76 o 
 -13   6   7       65.23       61.11      3.93 o 
 -12   6   7      206.71      213.60      7.88 o 
 -11   6   7      214.32      240.00      8.63 o 
 -10   6   7       17.20       22.73      2.72 o 
  -9   6   7        5.34       -0.04      1.22 o 
  -8   6   7      117.69      130.89     10.50 o 
  -7   6   7      334.79      344.06     16.61 o 
  -6   6   7      106.57      102.01      8.78 o 
  -5   6   7      111.50       89.20      8.22 o 
  -4   6   7       82.45       84.36      8.04 o 
  -3   6   7      320.34      338.06     16.02 o 
  -2   6   7      235.42      228.35     12.80 o 
  -1   6   7       40.10       30.88      3.28 o 
   0   6   7      105.11      128.55      6.37 o 
   1   6   7      158.19      167.14      7.12 o 
   2   6   7       84.99      102.31      5.40 o 
   3   6   7       84.69       99.11      5.60 o 
   4   6   7        5.56        3.54      1.32 o 
   5   6   7       86.04       86.42      5.10 o 
   6   6   7       17.92       17.12      2.40 o 
   7   6   7      122.89      127.42      6.13 o 
   8   6   7      665.68      638.73     17.99 o 
   9   6   7      105.74      112.50      6.92 o 
  10   6   7      401.07      377.89     10.18 o 
  11   6   7        2.35       13.13      1.76 o 
  12   6   7       54.75       61.37      5.20 o 
  13   6   7      106.40      120.85      6.60 o 
  14   6   7       58.52       60.05      3.88 o 
 -13   7   7      147.89      165.38      7.01 o 
 -12   7   7       23.13       17.06      1.65 o 
 -11   7   7      364.34      347.81     13.56 o 
 -10   7   7      121.71      106.10      4.66 o 
  -9   7   7      224.60      242.64      7.53 o 
  -8   7   7       80.84       90.28      6.94 o 
  -7   7   7       44.32       39.99      4.72 o 
  -6   7   7        5.80        5.74      2.12 o 
  -5   7   7        3.32        4.63      2.06 o 
  -4   7   7      173.32      164.19      6.73 o 
  -3   7   7      295.14      292.39      9.23 o 
  -2   7   7        0.30        0.56      0.89 o 
  -1   7   7        3.07        2.85      1.02 o 
   0   7   7        0.04        2.22      0.81 o 
   1   7   7       18.60        7.67      1.96 o 
   2   7   7       31.65       48.56      4.78 o 
   3   7   7       25.01       13.03      2.52 o 
   4   7   7        7.03        2.96      1.51 o 
   5   7   7        8.10       14.57      2.59 o 
   6   7   7      123.73       93.00      6.05 o 
   7   7   7      403.26      409.66     35.89 o 
   8   7   7      315.95      272.68     22.37 o 
   9   7   7       29.14       25.66      2.90 o 
  10   7   7        1.37        1.72      0.61 o 
  -9   8   7      252.41      201.90      4.75 o 
  -8   8   7       35.71       43.35      2.21 o 
  -7   8   7        0.80        7.05      1.03 o 
  -6   8   7      540.34      541.83     14.36 o 
  -5   8   7      332.12      309.51     20.27 o 
  -4   8   7       43.03       31.41      3.72 o 
  -3   8   7        2.27        1.95      2.03 o 
  -2   8   7        3.31        4.30      0.97 o 
  -1   8   7        0.00        0.38      1.45 o 
   0   8   7       40.16       48.67      3.88 o 
   1   8   7        0.43        3.17      1.19 o 
   2   8   7        0.41        1.78      0.94 o 
   3   8   7       13.12        5.18      1.30 o 
   4   8   7        0.14        1.11      0.82 o 
   5   8   7       90.81      101.94      4.95 o 
   6   8   7        3.02        1.37      0.77 o 
   7   8   7        9.48        4.61      0.90 o 
 -21   0   8       45.19       37.52      3.80 o 
 -20   0   8       55.31       55.09      5.43 o 
 -19   0   8        1.02        4.33      2.23 o 
 -18   0   8        8.84        7.69      2.60 o 
 -17   0   8      713.28      654.64     25.37 o 
 -16   0   8       10.39        6.48      2.92 o 
 -15   0   8      564.48      436.53     14.43 o 
 -14   0   8      136.60      162.51      8.49 o 
 -13   0   8        3.72        3.98      1.83 o 
 -12   0   8       35.26       22.97      2.49 o 
 -11   0   8      569.01      565.05     12.13 o 
 -10   0   8      222.53      180.22     10.13 o 
  -9   0   8      231.73      189.28      9.98 o 
  -8   0   8      324.91      252.01     12.00 o 
  -7   0   8     3628.34     4230.51     99.64 o 
  -6   0   8      898.09      932.09     23.49 o 
  -5   0   8      235.26      224.71      9.67 o 
  -4   0   8      312.44      349.99     12.38 o 
  -3   0   8      285.84      274.40     10.78 o 
  -2   0   8      152.93      232.46      9.85 o 
  -1   0   8      267.84      239.84     10.12 o 
   0   0   8    12330.58    14312.20    234.47 o 
   1   0   8       33.72       41.29      4.16 o 
   2   0   8     3094.95     3691.00     69.21 o 
   3   0   8       50.49       55.05      4.71 o 
   4   0   8        1.17        2.69      1.42 o 
   5   0   8      583.07      671.74     18.65 o 
   6   0   8       37.89       22.83      3.03 o 
   8   0   8       23.03       22.16      4.37 o 
   9   0   8       54.26       52.26      6.39 o 
  10   0   8       11.87       10.92      3.65 o 
  11   0   8        0.32        1.29      1.99 o 
  12   0   8       28.61       24.00      4.88 o 
  13   0   8        6.70        2.17      1.08 o 
  14   0   8        7.57        6.73      1.63 o 
  15   0   8       41.18       32.98      3.20 o 
  16   0   8       85.26       65.14      4.15 o 
  17   0   8       12.93       28.92      4.11 o 
  18   0   8       27.39       42.30      4.24 o 
  19   0   8      206.82      163.25      6.72 o 
 -21   1   8       63.13       67.09      3.30 o 
 -20   1   8       27.45       25.28      2.54 o 
 -19   1   8       45.73       43.28      3.64 o 
 -18   1   8        5.41        4.17      1.64 o 
 -17   1   8      127.51      118.68      5.71 o 
 -16   1   8      398.17      362.31     11.94 o 
 -15   1   8      295.70      249.16      8.78 o 
 -14   1   8        0.44        0.14      1.05 o 
 -13   1   8      804.37      777.93     16.05 o 
 -12   1   8       14.77       14.28      1.53 o 
 -11   1   8     3182.06     3199.07     40.78 o 
 -10   1   8        2.73        1.97      1.04 o 
  -9   1   8      260.88      373.53     14.16 o 
  -8   1   8      921.05     1086.37     13.39 o 
  -7   1   8      275.21      224.78      5.76 o 
  -6   1   8      130.87      132.55      4.80 o 
  -5   1   8      893.59      941.74     15.74 o 
  -4   1   8       82.69       85.70      4.17 o 
  -3   1   8        2.00       10.82      2.59 o 
  -2   1   8      297.38      395.52     11.75 o 
  -1   1   8       33.19       12.75      1.65 o 
   0   1   8      893.29      900.78     35.09 o 
   1   1   8      326.37      490.76     27.04 o 
   2   1   8     4073.66     4386.01    158.18 o 
   3   1   8      387.60      417.86     19.74 o 
   4   1   8      767.04      802.07     21.50 o 
   5   1   8        2.75        2.66      1.50 o 
   6   1   8      144.28      156.50      8.24 o 
   8   1   8      192.12      219.21      8.57 o 
   9   1   8      318.82      254.00      8.34 o 
  10   1   8      217.74      151.00      7.52 o 
  11   1   8      142.94      110.17      5.54 o 
  12   1   8        0.09        3.39      1.34 o 
  13   1   8        1.42        4.47      1.18 o 
  14   1   8       61.17       58.60      3.53 o 
  15   1   8        3.62        5.09      1.17 o 
  16   1   8        1.12        0.08      0.86 o 
  17   1   8      275.31      239.85      6.16 o 
  18   1   8      377.81      371.57     23.15 o 
  19   1   8        7.31        8.18      1.58 o 
 -21   2   8       10.30       18.23      2.32 o 
 -20   2   8      183.72      220.18     10.14 o 
 -19   2   8       36.70       40.35      4.82 o 
 -18   2   8       73.17       75.67      5.14 o 
 -17   2   8      347.26      333.70      9.04 o 
 -16   2   8       97.16       69.66      5.30 o 
 -15   2   8      994.71      901.85     21.25 o 
 -14   2   8        0.30       -0.70      1.63 o 
 -13   2   8      656.13      676.20     17.87 o 
 -12   2   8       45.99       25.85      5.25 o 
 -11   2   8     1020.10     1181.28     18.78 o 
 -10   2   8       93.05       68.28      3.83 o 
  -9   2   8        2.07        1.60      0.85 o 
  -8   2   8        9.05        6.66      1.55 o 
  -7   2   8      236.60      256.63     19.16 o 
  -6   2   8       19.67       17.57      2.99 o 
  -5   2   8       71.68       57.12      5.30 o 
  -4   2   8      104.67      107.48      7.36 o 
  -3   2   8      168.36      173.21      9.45 o 
  -2   2   8      198.49      185.60      9.84 o 
  -1   2   8       91.98       92.65      6.93 o 
   0   2   8       35.86       33.38      2.74 o 
   1   2   8       95.03      117.44      5.18 o 
   2   2   8       55.49       69.21      9.04 o 
   3   2   8       55.77       55.33      3.59 o 
   4   2   8        3.79        1.23      0.81 o 
   5   2   8      547.34      504.46     11.78 o 
   6   2   8      204.12      233.73     11.25 o 
   7   2   8      421.90      422.58     23.71 o 
   8   2   8      327.05      267.92     15.10 o 
   9   2   8        3.91       10.56      3.33 o 
  10   2   8      136.33      111.55      9.61 o 
  11   2   8       93.32       98.18      7.54 o 
  12   2   8       20.24       30.42      3.52 o 
  13   2   8      162.67      159.29      7.03 o 
  14   2   8        5.85        2.58      1.09 o 
  15   2   8       34.40       18.18      1.55 o 
  16   2   8      230.50      274.41      8.89 o 
  17   2   8      145.49      141.66      8.36 o 
  18   2   8      111.51      121.14      6.45 o 
 -20   3   8        3.82        4.06      1.15 o 
 -19   3   8        6.54        5.71      1.35 o 
 -18   3   8       16.06        7.09      1.56 o 
 -17   3   8        2.51        2.67      1.34 o 
 -16   3   8       54.47       52.71      4.36 o 
 -15   3   8        8.28        5.38      1.76 o 
 -14   3   8      325.69      288.58     10.76 o 
 -13   3   8       64.96       67.14      5.05 o 
 -12   3   8      724.86      675.95     16.10 o 
 -11   3   8      595.23      568.92     13.44 o 
 -10   3   8      643.50      736.70     14.02 o 
  -9   3   8      370.35      331.81     12.80 o 
  -8   3   8       21.82       29.93      2.20 o 
  -7   3   8        1.82        1.63      0.93 o 
  -6   3   8      117.97       94.15      7.45 o 
  -5   3   8      190.40      172.83     10.22 o 
  -4   3   8       46.34       52.71      5.56 o 
  -3   3   8      219.87      233.99     12.11 o 
  -2   3   8      163.51      182.87     10.46 o 
  -1   3   8        0.63        3.29      2.01 o 
   0   3   8      212.52      200.93     20.44 o 
   1   3   8      141.61      103.90      5.40 o 
   2   3   8       56.76       43.11      9.13 o 
   3   3   8      332.13      369.95     26.21 o 
   4   3   8      763.38      795.27     19.50 o 
   5   3   8      289.25      313.76      8.84 o 
   6   3   8       10.22        9.01      1.91 o 
   7   3   8       34.23       34.90      3.57 o 
   8   3   8      779.34      787.60     27.86 o 
   9   3   8      118.63      110.64      5.92 o 
  10   3   8       15.68       17.01      3.77 o 
  11   3   8      127.17      130.27     10.57 o 
  12   3   8       37.55       49.18      6.37 o 
  13   3   8      224.61      214.69      9.05 o 
  14   3   8        8.19       11.94      2.06 o 
  15   3   8      246.62      235.83      8.25 o 
  16   3   8       14.31       15.04      1.88 o 
  17   3   8       30.37       33.15      3.15 o 
 -19   4   8        3.51        2.88      1.22 o 
 -18   4   8       46.39       53.72      2.99 o 
 -17   4   8        0.46        0.06      1.20 o 
 -16   4   8       13.61       17.22      2.08 o 
 -15   4   8       17.25       21.77      2.02 o 
 -14   4   8       70.87       61.38      3.53 o 
 -13   4   8        3.12        3.75      1.12 o 
 -12   4   8       40.44       43.91      3.21 o 
 -11   4   8      140.60      143.10      5.80 o 
 -10   4   8      392.54      386.07      8.35 o 
  -9   4   8      124.78      100.47      6.05 o 
  -8   4   8      124.11      160.11      7.65 o 
  -7   4   8        2.70        2.32      1.48 o 
  -6   4   8      115.25       92.12      4.56 o 
  -5   4   8       59.51       47.86      3.85 o 
  -4   4   8       14.84        7.64      1.69 o 
  -3   4   8      482.29      550.15     10.33 o 
  -2   4   8      323.09      339.10      8.83 o 
  -1   4   8       85.66       69.70      3.37 o 
   0   4   8        3.76        2.28      1.11 o 
   1   4   8      894.75      937.50     25.70 o 
   2   4   8      509.17      479.14     13.25 o 
   3   4   8      413.14      461.94     16.40 o 
   4   4   8     1537.01     1718.77     23.19 o 
   5   4   8      433.94      468.82     10.51 o 
   6   4   8      187.74      174.11      6.29 o 
   7   4   8        3.11        2.96      1.24 o 
   8   4   8      575.88      574.52     12.32 o 
   9   4   8      127.83      122.34      5.27 o 
  10   4   8        8.51        8.15      1.44 o 
  11   4   8       35.27       42.86      3.01 o 
  12   4   8       39.97       59.63      4.47 o 
  13   4   8       28.66       21.86      2.50 o 
  14   4   8      112.04      111.45      5.15 o 
  15   4   8       85.02       80.18      5.96 o 
  16   4   8       51.90       57.64      4.15 o 
 -17   5   8       13.13        7.51      1.25 o 
 -16   5   8       23.84       26.13      2.08 o 
 -15   5   8        2.20       -0.05      0.84 o 
 -14   5   8       62.68       70.12      4.22 o 
 -13   5   8       32.15       29.20      2.95 o 
 -12   5   8      262.95      255.05      9.06 o 
 -11   5   8       43.94       47.70      3.86 o 
 -10   5   8       72.35       80.91      5.17 o 
  -9   5   8      365.81      412.66     18.67 o 
  -8   5   8       87.66       65.76      7.18 o 
  -7   5   8       40.00       35.64      5.41 o 
  -6   5   8       14.52       14.89      3.70 o 
  -5   5   8       39.35       29.06      4.92 o 
  -4   5   8        0.47        2.17      1.76 o 
  -3   5   8      534.10      575.22     22.40 o 
  -2   5   8      129.36      154.74     10.78 o 
  -1   5   8        2.33        0.62      1.83 o 
   0   5   8        4.76        1.03      1.15 o 
   1   5   8      340.41      378.52     13.54 o 
   2   5   8       75.73       69.66      3.92 o 
   3   5   8       43.96       57.59      3.53 o 
   4   5   8       10.72       11.15      1.59 o 
   5   5   8       30.27       39.43      3.68 o 
   6   5   8      238.46      246.33      9.04 o 
   7   5   8        3.11        3.59      1.33 o 
   8   5   8       62.62       53.97      7.08 o 
   9   5   8       63.73       86.97      5.40 o 
  10   5   8       71.36      110.31      8.41 o 
  11   5   8        1.04        0.00      0.81 o 
  12   5   8        0.05        4.46      2.49 o 
  13   5   8      114.26      161.00      8.96 o 
  14   5   8        3.24        6.84      1.91 o 
  15   5   8       27.87       35.97      3.05 o 
 -15   6   8        7.95        5.24      1.20 o 
 -14   6   8       43.59       43.93      6.78 o 
 -13   6   8        0.23       -0.17      0.90 o 
 -12   6   8        5.06        5.06      1.33 o 
 -11   6   8      172.05      166.55      6.51 o 
 -10   6   8      358.68      322.85     11.67 o 
  -9   6   8      174.23      168.32     10.62 o 
  -8   6   8      243.86      235.85     12.95 o 
  -7   6   8       46.93       42.38      5.56 o 
  -6   6   8       19.40       23.81      4.35 o 
  -5   6   8      154.96      147.19     10.28 o 
  -4   6   8       22.99       26.95      4.55 o 
  -3   6   8      116.40      106.80      5.83 o 
  -2   6   8       14.08       10.50      2.69 o 
  -1   6   8      358.82      378.30     11.16 o 
   0   6   8        0.07       -0.13      1.12 o 
   1   6   8      110.17      142.90      6.93 o 
   2   6   8        6.18        2.21      1.06 o 
   3   6   8       15.51       19.71      1.92 o 
   4   6   8      115.73      121.56      5.86 o 
   5   6   8       32.20       25.93      2.76 o 
   6   6   8        3.37        4.67      1.28 o 
   7   6   8       13.75       10.39      1.89 o 
   8   6   8       73.60      111.00      7.28 o 
   9   6   8       25.17       11.26      1.66 o 
  10   6   8      244.49      259.67      7.45 o 
  11   6   8       11.57        9.90      2.18 o 
  12   6   8       15.39        9.41      1.91 o 
  13   6   8        1.90        0.90      0.71 o 
 -12   7   8        5.80        4.86      1.65 o 
 -11   7   8        0.21       -0.05      0.86 o 
 -10   7   8      331.36      321.35     11.75 o 
  -9   7   8      104.50      101.22      6.98 o 
  -8   7   8       23.34       29.91      3.71 o 
  -7   7   8       15.15       12.94      1.76 o 
  -6   7   8      151.92      161.77      8.55 o 
  -5   7   8       13.60       18.55      2.10 o 
  -4   7   8       43.71       39.73      3.04 o 
  -3   7   8       54.00       56.78      3.63 o 
  -2   7   8       55.31       45.61      3.26 o 
  -1   7   8        9.19        8.40      2.17 o 
   0   7   8       33.74       41.53      2.98 o 
   1   7   8       74.47       82.95      5.79 o 
   2   7   8       38.46       46.76      4.33 o 
   3   7   8       72.04       73.65      5.20 o 
   4   7   8        0.04       -0.74      1.07 o 
   5   7   8       17.43        6.07      1.51 o 
   6   7   8      262.07      296.79     10.31 o 
   7   7   8      140.87      117.50      5.80 o 
   8   7   8        6.20        3.10      1.00 o 
  -7   8   8       49.27       44.59      2.70 o 
  -6   8   8        0.65        0.02      0.55 o 
  -5   8   8      122.80      125.29      6.99 o 
  -4   8   8        0.27        2.58      0.63 o 
  -3   8   8       88.73       96.64      4.81 o 
  -2   8   8       38.12       40.07      3.10 o 
  -1   8   8        5.43        7.77      1.43 o 
   0   8   8        5.36        8.07      1.54 o 
   1   8   8       79.09       88.91      4.45 o 
   2   8   8        3.41       -0.37      0.56 o 
   3   8   8        0.78        0.45      0.51 o 
   4   8   8        2.33        1.48      0.69 o 
 -21   1   9        4.33        2.03      0.91 o 
 -20   1   9        0.06        0.18      0.72 o 
 -19   1   9        0.15        2.48      1.00 o 
 -18   1   9       34.22       31.38      3.15 o 
 -17   1   9       70.49       58.98      5.94 o 
 -16   1   9       12.46        5.96      1.44 o 
 -15   1   9        3.06        2.39      1.57 o 
 -14   1   9        0.01        2.87      1.18 o 
 -13   1   9       65.95       45.41      3.56 o 
 -12   1   9     1093.39     1121.67     27.60 o 
 -11   1   9     1283.97     1219.82     16.61 o 
 -10   1   9       90.85       64.34      3.27 o 
  -9   1   9     2924.59     3263.25     33.45 o 
  -8   1   9      366.61      345.28     10.11 o 
  -7   1   9       16.39       17.91      2.06 o 
  -6   1   9      291.94      299.77      8.63 o 
  -5   1   9      149.07      147.12      5.85 o 
  -4   1   9       53.89       59.70      3.67 o 
  -3   1   9       12.59        8.73      1.50 o 
  -2   1   9        0.01        4.92      1.24 o 
  -1   1   9       41.43       87.69      4.47 o 
   0   1   9       27.90       14.17      1.90 o 
   1   1   9      332.46      355.22     13.33 o 
   2   1   9      248.40      286.19     12.08 o 
   3   1   9      214.80      246.06     11.20 o 
   4   1   9      614.75      803.49     23.28 o 
   5   1   9        5.64        7.44      4.03 o 
   6   1   9       10.62       16.87      2.26 o 
   7   1   9      104.67      109.54      5.42 o 
   8   1   9      286.53      264.95      9.91 o 
   9   1   9       79.42       90.91      5.05 o 
  10   1   9      103.72      103.88      5.42 o 
  11   1   9       13.00        7.74      1.67 o 
  12   1   9       88.78       76.81      5.63 o 
  13   1   9      139.71      128.78     12.04 o 
  14   1   9       60.62       71.65      4.94 o 
  15   1   9       26.10       32.39      3.13 o 
  16   1   9       70.15       48.79      3.43 o 
  17   1   9        0.00        0.71      0.74 o 
  18   1   9       68.65       71.01      4.29 o 
 -20   2   9       62.64       62.38      4.55 o 
 -19   2   9       89.88      108.03      7.10 o 
 -18   2   9       44.16       43.05      5.07 o 
 -17   2   9       35.56       27.60      3.25 o 
 -16   2   9        1.32        2.06      1.58 o 
 -15   2   9        9.57        4.00      1.66 o 
 -14   2   9      316.96      290.46     10.99 o 
 -13   2   9       16.71       24.42      3.19 o 
 -12   2   9      177.43      215.89      8.56 o 
 -11   2   9      613.29      670.85     16.13 o 
 -10   2   9      120.59      111.89      4.89 o 
  -9   2   9      652.26      603.94     15.27 o 
  -8   2   9      331.90      350.85      6.77 o 
  -7   2   9      586.11      620.51     12.56 o 
  -6   2   9       77.19       68.14      5.95 o 
  -5   2   9        0.01       -0.72      1.32 o 
  -4   2   9      596.88      574.38     19.47 o 
  -3   2   9      117.09      121.12      8.15 o 
  -2   2   9      143.36      176.23      9.97 o 
  -1   2   9       21.27       14.06      3.04 o 
   0   2   9        5.54        1.72      1.64 o 
   1   2   9      381.61      475.01     17.08 o 
   2   2   9       13.13       18.51      3.32 o 
   3   2   9       26.35       37.42      3.24 o 
   4   2   9      114.08      131.37      5.65 o 
   5   2   9       66.75       76.17      4.15 o 
   6   2   9      232.10      236.98     10.44 o 
   7   2   9      429.17      465.28     16.80 o 
   8   2   9     1312.09     1429.96     29.21 o 
   9   2   9      723.03      713.01     26.93 o 
  10   2   9       46.61       45.92      3.81 o 
  11   2   9       65.71       60.23      3.98 o 
  12   2   9      318.16      326.79      9.60 o 
  13   2   9       50.09       51.01      3.58 o 
  14   2   9        6.85        2.94      0.93 o 
  15   2   9       11.19       12.92      2.94 o 
  16   2   9      104.69      126.70      7.79 o 
  17   2   9       29.36       43.91      3.81 o 
 -19   3   9        1.18        4.09      1.34 o 
 -18   3   9       81.22       76.25      4.78 o 
 -17   3   9       54.45       43.05      3.44 o 
 -16   3   9       57.95       44.16      3.68 o 
 -15   3   9      315.32      269.46     11.42 o 
 -14   3   9        2.41        4.31      1.70 o 
 -13   3   9      448.44      395.76     12.44 o 
 -12   3   9      383.77      356.67      9.34 o 
 -11   3   9       62.70       53.02      2.89 o 
 -10   3   9       39.64       60.44      3.18 o 
  -9   3   9      530.04      483.85     10.30 o 
  -8   3   9        6.03        8.85      1.37 o 
  -7   3   9      146.24      135.22      4.45 o 
  -6   3   9       89.42       67.14      2.76 o 
  -5   3   9       53.80       44.99      2.24 o 
  -4   3   9      150.69      144.39      4.66 o 
  -3   3   9        1.57        2.53      0.79 o 
  -2   3   9      651.29      748.38     22.64 o 
  -1   3   9       39.63       42.98      2.11 o 
   0   3   9       13.88       18.92      1.40 o 
   1   3   9        0.00        3.51      1.22 o 
   2   3   9       86.76       69.73      3.04 o 
   3   3   9      779.94      785.49     17.63 o 
   4   3   9       19.23       26.53      1.96 o 
   5   3   9     1498.06     1641.18     31.53 o 
   6   3   9     2211.12     2378.43     40.99 o 
   7   3   9      110.86      104.66     10.16 o 
   8   3   9       44.26       37.58      4.25 o 
   9   3   9        7.50       11.01      2.64 o 
  10   3   9      119.70      130.96     11.82 o 
  11   3   9      128.47      143.40      7.65 o 
  12   3   9        0.98        1.77      1.52 o 
  13   3   9       93.32       89.45      5.35 o 
  14   3   9       29.70       31.29      2.93 o 
  15   3   9        4.91        2.23      0.90 o 
  16   3   9        0.63       -0.05      1.06 o 
 -17   4   9        0.67       -0.31      0.76 o 
 -16   4   9       59.33       67.99      3.78 o 
 -15   4   9       25.09       22.38      2.43 o 
 -14   4   9       11.85        6.75      1.12 o 
 -13   4   9      154.12      116.80      4.75 o 
 -12   4   9      141.23      130.18      6.49 o 
 -11   4   9      131.23       94.20      4.37 o 
 -10   4   9      401.29      344.58      9.03 o 
  -9   4   9      303.49      283.42      8.29 o 
  -8   4   9        8.89       15.33      2.32 o 
  -7   4   9       37.46       27.24      3.21 o 
  -6   4   9        1.72        2.55      1.42 o 
  -5   4   9       44.34       39.99      2.61 o 
  -4   4   9     1120.26     1148.06     16.15 o 
  -3   4   9      249.18      211.36      6.08 o 
  -2   4   9      288.47      319.11      7.72 o 
  -1   4   9       32.65       18.99      1.82 o 
   0   4   9        0.90        3.81      1.57 o 
   1   4   9        8.14        7.54      1.54 o 
   2   4   9       15.99       19.32      2.30 o 
   3   4   9      665.27      666.47     21.48 o 
   4   4   9      439.82      415.61     10.99 o 
   5   4   9      402.23      488.19     14.70 o 
   6   4   9      380.46      427.87     13.66 o 
   7   4   9      107.92       95.11      6.25 o 
   8   4   9      289.72      297.94      8.17 o 
   9   4   9        0.09        0.67      0.96 o 
  10   4   9       20.20       13.52      3.17 o 
  11   4   9       60.97       70.11      4.74 o 
  12   4   9      153.77      144.07      6.30 o 
  13   4   9      109.14      136.06      5.52 o 
  14   4   9       26.23       17.04      2.68 o 
  15   4   9        4.94        5.78      1.34 o 
 -15   5   9       14.63        8.99      2.91 o 
 -14   5   9       78.43       66.00      3.53 o 
 -13   5   9        2.10        2.63      1.68 o 
 -12   5   9       15.34       14.98      2.04 o 
 -11   5   9      131.95      120.93      4.40 o 
 -10   5   9       19.23       21.80      2.02 o 
  -9   5   9       10.19        6.01      1.26 o 
  -8   5   9       45.04       42.49      3.53 o 
  -7   5   9        0.63        2.41      1.12 o 
  -6   5   9       68.09       60.04      4.63 o 
  -5   5   9        0.00        0.50      1.02 o 
  -4   5   9        2.98        2.25      1.07 o 
  -3   5   9      104.76      125.45      6.30 o 
  -2   5   9       17.37       23.73      2.38 o 
  -1   5   9       25.28       17.30      1.98 o 
   0   5   9       52.42       45.53      3.15 o 
   1   5   9      235.55      238.61      7.76 o 
   2   5   9        8.28        3.02      0.87 o 
   3   5   9      269.37      334.12      9.94 o 
   4   5   9        0.12        4.33      1.32 o 
   5   5   9        0.01        0.84      0.96 o 
   6   5   9        0.96        2.18      1.43 o 
   7   5   9        3.07        4.88      1.46 o 
   8   5   9       14.60       14.59      2.02 o 
   9   5   9        0.64        0.61      0.72 o 
  10   5   9        6.63        4.29      2.13 o 
  11   5   9        6.03        7.24      2.31 o 
  12   5   9        1.18        0.04      1.20 o 
  13   5   9       80.69      102.19      5.99 o 
 -14   6   9       44.84       55.33      3.49 o 
 -13   6   9       19.92       21.70      2.60 o 
 -12   6   9        1.41        4.53      1.80 o 
 -11   6   9       51.55       67.54      5.61 o 
 -10   6   9        0.26        4.48      1.61 o 
  -9   6   9       27.94       32.46      2.90 o 
  -8   6   9      412.35      422.67     16.78 o 
  -7   6   9        9.21       12.39      3.25 o 
  -6   6   9       68.08       86.80      7.52 o 
  -5   6   9      188.83      183.61      7.15 o 
  -4   6   9       40.67       28.79      3.31 o 
  -3   6   9      517.32      591.78     22.98 o 
  -2   6   9      182.47      161.60      9.32 o 
  -1   6   9        1.86       -0.83      2.11 o 
   0   6   9       58.30       69.55      4.16 o 
   1   6   9       52.54       52.94      3.69 o 
   2   6   9       88.24       95.21      4.98 o 
   3   6   9      318.31      330.87      9.35 o 
   4   6   9       33.47       29.84      2.67 o 
   5   6   9       45.44       46.46      5.23 o 
   6   6   9        4.96        6.08      1.45 o 
   7   6   9        6.90        7.11      1.60 o 
   8   6   9       21.93       16.24      1.75 o 
   9   6   9      272.87      278.21     11.37 o 
  10   6   9       83.81       75.61      5.19 o 
  11   6   9       65.24       73.67      4.49 o 
 -11   7   9        2.97        1.75      0.80 o 
 -10   7   9       41.99       23.18      8.12 o 
  -9   7   9      118.19      120.75      8.45 o 
  -8   7   9      641.38      598.24     11.26 o 
  -7   7   9       19.47       17.82      1.48 o 
  -6   7   9      182.72      191.82      5.92 o 
  -5   7   9        8.91        3.37      1.22 o 
  -4   7   9       39.01       26.00      3.13 o 
  -3   7   9       73.50       49.47      3.01 o 
  -2   7   9        5.84        2.27      1.34 o 
  -1   7   9       15.88       14.01      1.61 o 
   0   7   9       14.72        7.22      1.23 o 
   1   7   9       27.49       24.09      2.65 o 
   2   7   9       57.64       72.54      4.66 o 
   3   7   9      147.28      153.02      6.74 o 
   4   7   9        8.28        7.14      1.47 o 
   5   7   9       56.45       50.06      3.42 o 
   6   7   9       15.43       35.02      2.65 o 
   7   7   9      420.27      437.81     10.66 o 
  -4   8   9       42.79       43.76      2.94 o 
  -3   8   9       27.97       13.73      1.86 o 
  -2   8   9       18.64       28.19      2.59 o 
  -1   8   9       30.35       36.80      2.87 o 
   0   8   9        0.10        0.46      0.86 o 
 -20   0  10       30.80       41.25      3.23 o 
 -19   0  10       91.40       75.47      5.45 o 
 -18   0  10        0.02        3.44      1.70 o 
 -17   0  10      164.31      151.89      9.83 o 
 -16   0  10      117.83      106.35      8.71 o 
 -15   0  10      188.61      170.27     11.58 o 
 -14   0  10        2.46       -1.85      2.64 o 
 -13   0  10       14.19        1.05      1.71 o 
 -12   0  10       54.76       30.37      3.13 o 
 -11   0  10       92.73      126.44      6.41 o 
 -10   0  10     7956.49     8216.40    104.15 o 
  -9   0  10     7054.34     7483.88    124.54 o 
  -8   0  10     2760.93     2949.72     35.15 o 
  -7   0  10      492.72      508.35      9.85 o 
  -6   0  10       66.46       72.86      3.28 o 
  -5   0  10     1331.38     1504.22     29.89 o 
  -4   0  10        9.52       29.38      4.05 o 
  -3   0  10      551.54      543.98     18.87 o 
  -2   0  10      117.92      178.13      9.97 o 
  -1   0  10       13.92       33.77      4.15 o 
   0   0  10      682.97      654.15     20.74 o 
   1   0  10        0.64        4.36      2.08 o 
   2   0  10        0.10        3.74      1.36 o 
   3   0  10      657.25      666.49     14.94 o 
   4   0  10       36.76       60.57      3.58 o 
   5   0  10      844.82      782.54     27.88 o 
   6   0  10       46.94       32.79      5.32 o 
   7   0  10      655.42      717.61     27.14 o 
   8   0  10      351.17      318.35     17.47 o 
   9   0  10     1048.35     1149.17     36.03 o 
  10   0  10      347.54      306.20     16.87 o 
  11   0  10      211.42      240.73     14.44 o 
  12   0  10      213.64      212.41     13.10 o 
  13   0  10       47.10       45.65      5.69 o 
  14   0  10        7.54        6.25      2.21 o 
  15   0  10       21.79       21.22      3.18 o 
  16   0  10        6.59       10.60      2.10 o 
 -20   1  10       14.03       19.85      2.34 o 
 -19   1  10       35.80       31.29      3.92 o 
 -18   1  10       28.23       25.63      2.47 o 
 -17   1  10      109.58      123.80      6.71 o 
 -16   1  10       51.84       53.55      4.25 o 
 -15   1  10       54.02       36.96      3.76 o 
 -14   1  10       18.87       19.81      3.55 o 
 -13   1  10       13.90        5.56      1.92 o 
 -12   1  10     1208.25     1256.78     25.54 o 
 -11   1  10      499.34      537.53      9.98 o 
 -10   1  10       60.66       62.57      3.24 o 
  -9   1  10      784.48      768.67     12.46 o 
  -8   1  10     1944.58     2084.83     31.05 o 
  -7   1  10       16.46       21.46      1.57 o 
  -6   1  10      240.70      233.91      4.47 o 
  -5   1  10      407.79      470.95      8.65 o 
  -4   1  10      154.89      142.18      3.41 o 
  -3   1  10       10.53       11.08      1.26 o 
  -2   1  10        6.58       10.88      1.77 o 
  -1   1  10       17.11       18.50      2.29 o 
   0   1  10       29.34       38.94      1.99 o 
   1   1  10        0.69        1.33      0.78 o 
   2   1  10      410.99      518.93     11.56 o 
   3   1  10      855.24     1048.80     22.41 o 
   4   1  10       19.69        7.29      1.20 o 
   5   1  10       27.88       18.31      2.36 o 
   6   1  10        6.85        4.43      1.45 o 
   7   1  10      742.95      810.45     25.97 o 
   8   1  10       68.36       56.66      4.00 o 
   9   1  10       71.28       63.99      4.24 o 
  10   1  10      107.72      127.93      5.77 o 
  11   1  10      297.28      279.91     10.80 o 
  12   1  10        6.10        1.58      1.39 o 
  13   1  10        1.70       -1.69      1.69 o 
  14   1  10       26.54       23.22      2.60 o 
  15   1  10       65.53       66.70      4.52 o 
  16   1  10        8.82       -0.15      0.75 o 
 -20   2  10        5.16        4.54      1.12 o 
 -19   2  10        5.09        5.86      1.62 o 
 -18   2  10       33.99       43.30      4.47 o 
 -17   2  10       54.96       55.16      5.61 o 
 -16   2  10      132.83      116.75      8.87 o 
 -15   2  10        1.80       -0.02      1.05 o 
 -14   2  10      273.02      306.40     10.73 o 
 -13   2  10        1.38        0.10      1.27 o 
 -12   2  10        0.44        1.93      1.10 o 
 -11   2  10       49.36       36.08      2.91 o 
 -10   2  10       35.20       21.11      2.35 o 
  -9   2  10     1397.30     1579.43     22.99 o 
  -8   2  10      793.32      747.00     15.88 o 
  -7   2  10      324.65      379.63      7.41 o 
  -6   2  10      211.26      210.31      4.49 o 
  -5   2  10      576.62      590.33      8.58 o 
  -4   2  10        4.62        6.85      0.89 o 
  -3   2  10       87.83       96.03      3.36 o 
  -2   2  10        0.89        4.38      0.80 o 
  -1   2  10       22.59       35.19      1.80 o 
   0   2  10       75.38       87.15      2.83 o 
   1   2  10       13.43        9.25      1.05 o 
   2   2  10      356.79      383.21     16.87 o 
   3   2  10      373.71      408.37     10.34 o 
   4   2  10      207.29      187.49      9.12 o 
   5   2  10     1128.59     1289.59     27.27 o 
   6   2  10        1.02        2.23      2.12 o 
   7   2  10     3496.89     3784.44     57.84 o 
   8   2  10      185.13      166.42      9.10 o 
   9   2  10       11.40       17.50      2.88 o 
  10   2  10      343.52      313.02     11.40 o 
  11   2  10      112.10      109.51      6.36 o 
  12   2  10       45.40       46.03      3.95 o 
  13   2  10       16.58       13.97      2.06 o 
  14   2  10        3.94        1.76      1.66 o 
  15   2  10        3.01        6.09      1.72 o 
  16   2  10       29.72       30.24      2.99 o 
 -18   3  10       31.33       39.13      3.50 o 
 -17   3  10        1.38        0.40      1.30 o 
 -16   3  10        3.06        6.39      1.78 o 
 -15   3  10       47.10       44.47      3.49 o 
 -14   3  10        0.48        2.66      1.81 o 
 -13   3  10      402.21      335.07     15.95 o 
 -12   3  10      170.74      176.53      7.30 o 
 -11   3  10        2.89        3.35      0.98 o 
 -10   3  10      119.34       99.93      4.03 o 
  -9   3  10        9.29       14.61      1.71 o 
  -8   3  10       33.84       37.01      3.51 o 
  -7   3  10      350.40      390.07      8.57 o 
  -6   3  10      120.10      105.62      3.58 o 
  -5   3  10       36.21       35.69      2.11 o 
  -4   3  10      221.16      184.14      5.12 o 
  -3   3  10        1.45       -0.59      0.96 o 
  -2   3  10      331.18      402.58      9.76 o 
  -1   3  10       67.32       78.17      3.31 o 
   0   3  10       43.79       48.93      2.63 o 
   1   3  10      159.65      140.42      4.93 o 
   2   3  10        0.01       -0.05      1.27 o 
   3   3  10      222.79      247.41      7.87 o 
   4   3  10     1582.73     1690.63     32.36 o 
   5   3  10      113.99      114.19      7.17 o 
   6   3  10       26.80       25.39      3.52 o 
   7   3  10      117.21      115.21      7.10 o 
   8   3  10       77.57       82.56      5.93 o 
   9   3  10      139.52      133.15      7.45 o 
  10   3  10        6.68        8.43      1.97 o 
  11   3  10       57.26       58.77      4.50 o 
  12   3  10       42.59       61.06      5.74 o 
  13   3  10        2.87        0.18      0.95 o 
  14   3  10       12.08       10.91      1.47 o 
  15   3  10        3.69        3.89      1.33 o 
 -17   4  10       82.42       65.68      3.65 o 
 -16   4  10        0.40        1.66      1.09 o 
 -15   4  10        2.07        1.28      1.04 o 
 -14   4  10        1.28        1.76      1.03 o 
 -13   4  10      232.68      221.06      7.49 o 
 -12   4  10       50.25       39.19      3.33 o 
 -11   4  10      270.15      235.38      6.74 o 
 -10   4  10      322.42      294.15      7.95 o 
  -9   4  10      263.58      282.84      8.03 o 
  -8   4  10      643.43      589.17     12.43 o 
  -7   4  10       23.79       21.45      2.30 o 
  -6   4  10      407.13      337.50     11.38 o 
  -5   4  10        0.10        0.89      0.90 o 
  -4   4  10        4.84        4.61      1.11 o 
  -3   4  10       16.86        9.07      1.36 o 
  -2   4  10       17.18       16.85      1.77 o 
  -1   4  10        3.12       -0.26      1.53 o 
   0   4  10       33.44       23.75      2.58 o 
   1   4  10      160.14      177.41      7.70 o 
   2   4  10        9.60       11.39      1.92 o 
   3   4  10       80.14      100.45      5.46 o 
   4   4  10       56.75       69.26      5.26 o 
   5   4  10       10.15       11.29      2.44 o 
   6   4  10       57.92       59.06      4.88 o 
   7   4  10       70.77       74.25      5.30 o 
   8   4  10      294.51      292.70     20.39 o 
   9   4  10        1.19        3.41      2.21 o 
  10   4  10        1.41       -0.78      2.21 o 
  11   4  10       47.48       45.87      3.38 o 
  12   4  10       15.86       25.34      2.31 o 
  13   4  10       41.72       58.68      4.62 o 
 -14   5  10       24.64       30.27      2.80 o 
 -13   5  10       39.72       46.98      4.54 o 
 -12   5  10       77.62       80.75      3.88 o 
 -11   5  10      256.88      236.97      5.86 o 
 -10   5  10       64.34       72.42      3.38 o 
  -9   5  10      137.68       90.52      3.96 o 
  -8   5  10      106.00       68.71      3.65 o 
  -7   5  10       10.92        9.45      1.57 o 
  -6   5  10      130.49      113.11      6.09 o 
  -5   5  10       21.08       25.87     11.46 o 
  -4   5  10        1.42        1.82      1.70 o 
  -3   5  10        0.12        2.94      1.28 o 
  -2   5  10      178.92      180.61      8.90 o 
  -1   5  10       29.68       19.79      3.88 o 
   0   5  10        1.42        1.20      1.51 o 
   1   5  10       81.05       82.14      5.87 o 
   2   5  10        7.29       11.54      2.11 o 
   3   5  10        0.00       -0.05      1.73 o 
   4   5  10        4.18        8.73      2.95 o 
   5   5  10       34.99       49.67      6.02 o 
   6   5  10        4.66        0.45      1.64 o 
   7   5  10       80.53       55.29      6.16 o 
   8   5  10        0.00        0.10      1.63 o 
   9   5  10       12.93       18.65      3.34 o 
  10   5  10       43.78       61.30      5.43 o 
  11   5  10       43.91       40.79      3.97 o 
  12   5  10        9.71       10.66      1.85 o 
 -13   6  10        6.09        7.40      1.27 o 
 -12   6  10        4.37        3.05      1.07 o 
 -11   6  10       40.29       30.10      3.20 o 
 -10   6  10      101.91       90.38      3.84 o 
  -9   6  10       77.49       83.98      4.10 o 
  -8   6  10       24.50       20.32      2.28 o 
  -7   6  10       16.76       16.77      2.22 o 
  -6   6  10      132.64      125.25      4.30 o 
  -5   6  10       74.42       94.18      4.44 o 
  -4   6  10        0.01       -1.07      1.13 o 
  -3   6  10       38.23       28.65      2.51 o 
  -2   6  10       38.51       39.10      2.99 o 
  -1   6  10      151.11      170.26      6.31 o 
   0   6  10      199.38      186.89      6.16 o 
   1   6  10        0.06        1.39      0.65 o 
   2   6  10       34.95       33.44      4.38 o 
   3   6  10        2.34       -0.01      0.64 o 
   4   6  10        1.64        6.15      0.94 o 
   5   6  10        2.19        0.13      0.79 o 
   6   6  10        8.08       13.86      1.45 o 
   7   6  10        7.61        5.23      1.52 o 
   8   6  10        7.04        9.81      1.90 o 
   9   6  10      202.18      188.22      7.49 o 
  -9   7  10        0.59        1.11      0.85 o 
  -8   7  10       96.52       80.83      3.51 o 
  -7   7  10       50.99       45.02      2.46 o 
  -6   7  10       42.29       52.15      3.86 o 
  -5   7  10       37.69       37.10      1.76 o 
  -4   7  10        5.27        0.94      0.54 o 
  -3   7  10       15.91       22.74      1.48 o 
  -2   7  10       67.68       58.59      2.31 o 
  -1   7  10       34.93       39.37      2.29 o 
   0   7  10       24.66       28.55      1.89 o 
   1   7  10        0.18        0.16      1.03 o 
   2   7  10        4.24       -0.29      0.83 o 
   3   7  10      103.71       86.80      4.20 o 
 -19   1  11       36.99       48.50      3.55 o 
 -18   1  11        7.54        3.50      1.22 o 
 -17   1  11       10.25        8.94      1.38 o 
 -16   1  11       17.57       15.32      2.04 o 
 -15   1  11        0.31        1.17      1.00 o 
 -14   1  11       22.92       38.44      3.58 o 
 -13   1  11       28.09       10.25      1.58 o 
 -12   1  11      165.56      179.62      7.78 o 
 -11   1  11       90.23       89.01      3.82 o 
 -10   1  11       48.91       57.68      3.05 o 
  -9   1  11        7.12        9.07      1.34 o 
  -8   1  11     1116.20     1181.71     19.19 o 
  -7   1  11      522.64      539.62     10.23 o 
  -6   1  11     1595.48     1747.98     21.23 o 
  -5   1  11       62.07       65.12      2.61 o 
  -4   1  11      165.49      198.22      4.29 o 
  -3   1  11      119.27      150.87      3.43 o 
  -2   1  11       31.01       20.84      1.38 o 
  -1   1  11       10.25        4.38      0.87 o 
   0   1  11       70.02       75.06      2.83 o 
   1   1  11       57.60       65.59      2.99 o 
   2   1  11       23.48       23.91      2.04 o 
   3   1  11        1.79        0.58      1.77 o 
   4   1  11       21.60       31.55      2.99 o 
   5   1  11        0.82        0.41      1.19 o 
   6   1  11       26.70       32.85      3.12 o 
   7   1  11      242.30      235.36      8.11 o 
   8   1  11       37.23       43.59      3.43 o 
   9   1  11      110.26      110.10      5.17 o 
  10   1  11       73.92       69.03      6.78 o 
  11   1  11      693.88      638.88     28.75 o 
  12   1  11       87.42       96.12      5.30 o 
  13   1  11      102.79      110.58      5.17 o 
  14   1  11        0.40       -0.64      1.03 o 
  15   1  11        1.53        0.48      0.98 o 
 -19   2  11       11.57       14.80      1.75 o 
 -18   2  11       85.41       91.19      5.47 o 
 -17   2  11       16.01       10.00      2.12 o 
 -16   2  11       26.24       32.31      4.10 o 
 -15   2  11      194.10      179.65     10.60 o 
 -14   2  11      210.34      199.74     11.81 o 
 -13   2  11        5.10        7.99      1.73 o 
 -12   2  11       80.88       85.16      4.06 o 
 -11   2  11        4.29        1.54      0.99 o 
 -10   2  11        0.84        2.36      1.16 o 
  -9   2  11      238.85      265.81      7.84 o 
  -8   2  11       51.18       54.00      2.96 o 
  -7   2  11      715.70      761.64     11.58 o 
  -6   2  11      967.85      990.99     14.59 o 
  -5   2  11      372.99      380.62      6.88 o 
  -4   2  11      227.19      273.84      5.81 o 
  -3   2  11       49.78       64.17      2.70 o 
  -2   2  11       37.11       33.55      1.99 o 
  -1   2  11       16.13       10.18      1.18 o 
   0   2  11       32.52       36.25      2.27 o 
   1   2  11        0.16        1.17      1.12 o 
   2   2  11      105.01      127.26      5.53 o 
   3   2  11      368.27      449.97     14.60 o 
   4   2  11        7.09       11.41      2.53 o 
   5   2  11        6.33       10.44      2.47 o 
   6   2  11     1222.43     1249.85     32.41 o 
   7   2  11      632.74      648.43     17.70 o 
   8   2  11       25.73       24.73      3.28 o 
   9   2  11      352.45      355.23     12.02 o 
  10   2  11       67.32       65.25      4.74 o 
  11   2  11      100.08       97.09      5.53 o 
  12   2  11       26.74       23.55      3.53 o 
  13   2  11       36.18       40.80      4.47 o 
  14   2  11        0.92        0.79      1.06 o 
  15   2  11       38.77       33.23      2.82 o 
 -17   3  11       20.55       14.61      2.11 o 
 -16   3  11        9.01        9.91      2.00 o 
 -15   3  11        8.12        6.79      2.04 o 
 -14   3  11       17.56       10.54      2.61 o 
 -13   3  11        1.39        3.38      1.89 o 
 -12   3  11        0.16        0.65      1.06 o 
 -11   3  11      109.97      111.77      4.52 o 
 -10   3  11       14.37       11.96      1.51 o 
  -9   3  11        3.31        3.78      0.93 o 
  -8   3  11       43.37       39.66      2.62 o 
  -7   3  11      249.76      230.58      6.39 o 
  -6   3  11        5.94        5.98      1.12 o 
  -5   3  11       34.67       26.27      1.87 o 
  -4   3  11      920.08      948.59     16.84 o 
  -3   3  11       76.12      105.00      3.51 o 
  -2   3  11      255.85      210.38      5.07 o 
  -1   3  11       70.09       67.03      2.82 o 
   0   3  11       71.48       83.84      3.39 o 
   1   3  11      111.19      116.91      3.98 o 
   2   3  11       49.90       58.75      3.91 o 
   3   3  11      319.91      343.14      9.27 o 
   4   3  11      138.78      142.11      7.79 o 
   5   3  11      417.39      406.73     13.57 o 
   6   3  11      447.91      451.13     14.20 o 
   7   3  11       50.62       37.41      3.94 o 
   8   3  11       28.96       22.09      2.99 o 
   9   3  11       63.34       61.59      4.66 o 
  10   3  11       14.97       14.73      2.16 o 
  11   3  11       41.56       39.10      3.21 o 
  12   3  11        0.02        2.11      1.01 o 
  13   3  11       15.71       19.37      3.49 o 
 -16   4  11        1.10        0.16      0.61 o 
 -15   4  11       28.28       27.34      2.74 o 
 -14   4  11       17.25       25.69      2.99 o 
 -13   4  11        5.61        5.09      1.77 o 
 -12   4  11        3.90        4.85      0.88 o 
 -11   4  11      120.38       90.48      3.76 o 
 -10   4  11       48.59       57.33      3.16 o 
  -9   4  11       16.48       13.11      2.04 o 
  -8   4  11      219.20      200.61      6.54 o 
  -7   4  11       99.21       90.92      4.43 o 
  -6   4  11      295.97      276.84      8.08 o 
  -5   4  11        1.61        1.96      1.12 o 
  -4   4  11        3.62        6.56      1.29 o 
  -3   4  11      124.18       98.51      3.66 o 
  -2   4  11       20.19       27.11      2.26 o 
  -1   4  11      108.68       82.04      3.80 o 
   0   4  11       90.60      119.54      4.56 o 
   1   4  11      265.39      312.64      8.59 o 
   2   4  11       62.00       77.18      4.13 o 
   3   4  11       27.18       27.39      2.47 o 
   4   4  11       73.94       70.49      5.05 o 
   5   4  11       10.12        9.65      2.17 o 
   6   4  11        1.21        2.66      1.41 o 
   7   4  11       56.10       53.51      4.05 o 
   8   4  11        0.86        6.15      1.58 o 
   9   4  11       14.81       19.74      2.29 o 
  10   4  11       84.88       75.18      3.96 o 
  11   4  11        5.79        7.16      1.22 o 
  12   4  11       45.87       45.24      3.60 o 
 -13   5  11      133.02      105.14      4.86 o 
 -12   5  11       48.31       41.65      2.36 o 
 -11   5  11        0.00        0.80      0.54 o 
 -10   5  11       12.60       19.06      1.61 o 
  -9   5  11      122.11      110.98      4.01 o 
  -8   5  11       14.69       12.92      1.51 o 
  -7   5  11        0.62        0.16      0.69 o 
  -6   5  11      162.86      151.86      6.75 o 
  -5   5  11        0.39        0.03      1.16 o 
  -4   5  11       35.77       28.11      3.10 o 
  -3   5  11       39.62       32.61      3.41 o 
  -2   5  11       41.55       34.88      2.66 o 
  -1   5  11      183.65      167.93      6.08 o 
   0   5  11      105.53       85.06      4.71 o 
   1   5  11       92.49       86.84      5.02 o 
   2   5  11        1.68        2.59      1.10 o 
   3   5  11       46.90       55.41      3.83 o 
   4   5  11      151.10      179.39     10.58 o 
   5   5  11      125.94      100.68      7.62 o 
   6   5  11       23.57       19.25      3.34 o 
   7   5  11       70.39       62.36      5.61 o 
   8   5  11        6.15        3.47      1.66 o 
   9   5  11       24.98       14.33      2.44 o 
  10   5  11      104.45      131.66      6.39 o 
 -11   6  11       59.80       54.85      3.40 o 
 -10   6  11       60.74       56.06      5.83 o 
  -9   6  11      135.34      119.79      4.21 o 
  -8   6  11      107.43      110.06      4.39 o 
  -7   6  11       55.23       61.79      3.46 o 
  -6   6  11       79.93       62.26      3.65 o 
  -5   6  11       33.63       30.11      2.64 o 
  -4   6  11       34.74       35.55      2.86 o 
  -3   6  11       19.58       25.05      2.45 o 
  -2   6  11       10.37        4.44      1.23 o 
  -1   6  11      292.24      303.09      8.50 o 
   0   6  11       11.19        8.53      1.47 o 
   1   6  11       14.51       11.30      1.77 o 
   2   6  11       12.24        7.73      1.22 o 
   3   6  11        0.19       -0.33      0.76 o 
   4   6  11       30.62       26.81      3.05 o 
   5   6  11       29.41       29.03      3.01 o 
   6   6  11        8.65        9.61      1.79 o 
   7   6  11        6.11        1.82      1.04 o 
  -6   7  11       63.07       60.90      2.36 o 
  -5   7  11       82.82       89.17      4.50 o 
  -4   7  11        7.04        7.77      1.60 o 
  -3   7  11       44.10       43.08      3.37 o 
  -2   7  11        0.52        0.08      0.95 o 
  -1   7  11       32.02       44.62      3.24 o 
   0   7  11       34.39       40.08      2.85 o 
 -17   0  12       40.16       27.75      2.85 o 
 -16   0  12       65.73       48.53      4.36 o 
 -15   0  12     1436.69     1344.21     32.19 o 
 -14   0  12      482.12      368.16     14.95 o 
 -13   0  12        0.29        4.22      1.19 o 
 -12   0  12        9.05        7.41      1.71 o 
 -11   0  12      459.74      518.32     51.32 o 
 -10   0  12      369.68      367.97     14.77 o 
  -9   0  12       12.33       14.29      2.29 o 
  -8   0  12      690.67      761.77     18.61 o 
  -7   0  12     1560.17     1544.63     28.16 o 
  -6   0  12     2601.73     3059.45     45.50 o 
  -5   0  12     3288.32     3447.12     40.84 o 
  -4   0  12       64.84       62.42      5.47 o 
  -3   0  12      212.57      254.57      7.52 o 
  -2   0  12      621.92      730.67     22.50 o 
  -1   0  12        0.87        0.43      1.25 o 
   0   0  12        7.88       15.51      2.14 o 
   1   0  12       28.54       41.78      5.07 o 
   2   0  12       26.07       33.06      3.73 o 
   3   0  12      131.60      134.38      7.25 o 
   4   0  12       51.61       49.76      4.34 o 
   5   0  12       13.80        7.85      3.05 o 
   6   0  12       12.60       23.32      4.29 o 
   7   0  12       29.13       38.45      5.34 o 
   8   0  12      470.19      479.36     19.67 o 
   9   0  12     2241.48     2148.20     50.06 o 
  10   0  12     3481.82     3339.11     67.99 o 
  11   0  12       65.78       72.77      6.28 o 
  12   0  12       19.46       22.00      3.30 o 
  13   0  12      388.13      264.91      9.94 o 
 -18   1  12       60.31       55.92      3.53 o 
 -17   1  12        1.02        0.97      0.87 o 
 -16   1  12        4.26        2.09      1.29 o 
 -15   1  12       67.02       68.49      5.93 o 
 -14   1  12        0.00        0.93      1.81 o 
 -13   1  12        0.97        5.50      0.96 o 
 -12   1  12        4.97        8.45      1.16 o 
 -11   1  12        0.15        0.95      0.88 o 
 -10   1  12      257.76      263.49      9.33 o 
  -9   1  12        4.89        3.73      2.25 o 
  -8   1  12      828.06      858.51     15.28 o 
  -7   1  12      685.37      764.55     12.50 o 
  -6   1  12     1062.49     1143.55     14.38 o 
  -5   1  12        2.37        1.38      0.90 o 
  -4   1  12        0.50       -1.03      1.03 o 
  -3   1  12       56.67       45.65      2.24 o 
  -2   1  12      242.65      242.34      5.24 o 
  -1   1  12      204.89      223.52      7.03 o 
   0   1  12       31.99       28.75      2.10 o 
   1   1  12       67.64       74.35      3.07 o 
   2   1  12        0.00       -0.60      1.13 o 
   3   1  12       28.32       27.09      2.78 o 
   4   1  12       34.00       34.52      3.01 o 
   5   1  12       15.16        9.45      1.79 o 
   6   1  12      157.22      191.57      6.90 o 
   7   1  12        9.91       14.06      1.92 o 
   8   1  12      787.94      675.03     15.61 o 
   9   1  12      209.57      179.78     11.50 o 
  10   1  12      222.45      210.77      9.69 o 
  11   1  12      163.11      147.79      9.36 o 
  12   1  12      221.71      165.42     10.01 o 
  13   1  12        1.38        5.32      0.99 o 
  14   1  12       16.85       25.94      2.45 o 
 -17   2  12      173.65      183.66      7.51 o 
 -16   2  12       66.09       58.49      4.69 o 
 -15   2  12       26.41       12.11      2.44 o 
 -14   2  12       73.24       96.20      7.16 o 
 -13   2  12        6.07        0.77      0.88 o 
 -12   2  12       20.27        9.88      1.51 o 
 -11   2  12       25.21       27.01      2.31 o 
 -10   2  12        1.69       -0.64      1.23 o 
  -9   2  12        2.57        1.84      1.34 o 
  -8   2  12      135.00      143.66      5.60 o 
  -7   2  12      163.03      182.63      7.66 o 
  -6   2  12     2751.38     2992.12     31.77 o 
  -5   2  12      321.89      329.05      6.86 o 
  -4   2  12      426.51      434.60      7.37 o 
  -3   2  12        5.02        3.27      0.91 o 
  -2   2  12      303.61      359.86      8.93 o 
  -1   2  12       42.12       43.33      2.69 o 
   0   2  12      319.38      337.79      7.64 o 
   1   2  12      133.26      117.88      4.29 o 
   2   2  12      560.76      628.30     12.87 o 
   3   2  12       15.66       26.21      3.43 o 
   4   2  12       49.20       67.92      5.35 o 
   5   2  12       57.06       78.10      5.64 o 
   6   2  12      634.57      605.57     18.58 o 
   7   2  12        4.49        6.04      1.98 o 
   8   2  12       15.18        9.64      2.04 o 
   9   2  12      103.89       92.18      5.24 o 
  10   2  12      388.98      357.87     29.30 o 
  11   2  12       99.47       93.11      7.95 o 
  12   2  12        2.59       -0.03      1.07 o 
  13   2  12       30.38       29.78      2.96 o 
 -16   3  12       59.36       63.26      4.04 o 
 -15   3  12        3.00        1.17      0.88 o 
 -14   3  12       18.13       12.18      2.37 o 
 -13   3  12       26.09       16.62      2.85 o 
 -12   3  12      104.79      109.78      4.92 o 
 -11   3  12       12.88        6.65      1.49 o 
 -10   3  12        1.72        0.54      1.04 o 
  -9   3  12        2.11        0.02      0.76 o 
  -8   3  12       23.62       26.32      2.05 o 
  -7   3  12        8.17       16.70      1.72 o 
  -6   3  12      274.55      333.24      7.52 o 
  -5   3  12       27.86       15.57      1.65 o 
  -4   3  12       88.74       73.73      2.89 o 
  -3   3  12      280.18      312.40      6.10 o 
  -2   3  12      630.04      647.64     11.19 o 
  -1   3  12       10.95        9.44      1.28 o 
   0   3  12      100.53       86.92      3.72 o 
   1   3  12      154.40      151.35      5.95 o 
   2   3  12        0.52        1.10      1.16 o 
   3   3  12       13.75       12.90      2.40 o 
   4   3  12      205.55      177.56      8.23 o 
   5   3  12       65.56       55.98      4.63 o 
   6   3  12       63.45       57.48      4.47 o 
   7   3  12      313.47      310.53     10.26 o 
   8   3  12        0.06       -0.81      1.15 o 
   9   3  12        0.60       -1.08      1.08 o 
  10   3  12       19.10       21.28      2.21 o 
  11   3  12        0.02        0.46      0.66 o 
  12   3  12       10.66       13.33      1.91 o 
 -14   4  12       81.98       82.20      4.52 o 
 -13   4  12        1.21        1.90      1.04 o 
 -12   4  12        4.16        6.22      1.90 o 
 -11   4  12       14.90        9.82      1.15 o 
 -10   4  12        2.98        1.77      0.74 o 
  -9   4  12       19.05       10.25      1.44 o 
  -8   4  12        9.32       11.17      1.59 o 
  -7   4  12       16.54        9.54      1.69 o 
  -6   4  12       35.08       48.65      3.10 o 
  -5   4  12        1.58        0.67      0.95 o 
  -4   4  12        2.39        1.00      1.07 o 
  -3   4  12        5.41        5.02      1.11 o 
  -2   4  12       32.05       35.44      2.42 o 
  -1   4  12      174.43      196.31      7.89 o 
   0   4  12        2.60        3.76      1.15 o 
   1   4  12       81.61       81.64      5.12 o 
   2   4  12       26.59       26.33      2.24 o 
   3   4  12       43.17       52.51      4.00 o 
   4   4  12       35.89       37.99      3.40 o 
   5   4  12      131.47      118.86      5.73 o 
   6   4  12       24.21       12.05      1.73 o 
   7   4  12      293.14      263.96      8.07 o 
   8   4  12        0.57       -0.23      0.85 o 
   9   4  12      181.67      176.37      6.47 o 
  10   4  12        0.98        3.63      1.24 o 
 -11   5  12        4.78        6.36      0.88 o 
 -10   5  12      165.12      134.72      5.46 o 
  -9   5  12       47.93       38.56      2.55 o 
  -8   5  12        3.98        3.45      1.15 o 
  -7   5  12        1.44        0.82      0.95 o 
  -6   5  12       25.66       17.99      2.21 o 
  -5   5  12        7.81        4.32      1.37 o 
  -4   5  12        0.06       -0.20      1.02 o 
  -3   5  12       46.17       38.50      3.19 o 
  -2   5  12        8.11        4.69      1.44 o 
  -1   5  12       57.17       42.99      3.25 o 
   0   5  12        4.55        1.60      0.94 o 
   1   5  12        3.45        4.97      1.28 o 
   2   5  12        0.98        0.45      0.88 o 
   3   5  12        6.05        4.70      2.02 o 
   4   5  12       51.01       50.12      4.82 o 
   5   5  12        0.07        2.43      1.44 o 
   6   5  12       32.42       35.54      3.72 o 
   7   5  12       51.61       22.03      2.75 o 
   8   5  12        0.05        0.35      0.86 o 
  -9   6  12       20.00       18.38      1.88 o 
  -8   6  12      119.45      106.65      3.47 o 
  -7   6  12      249.85      213.46      5.56 o 
  -6   6  12       21.19       19.54      2.01 o 
  -5   6  12        0.23       -0.57      0.76 o 
  -4   6  12        0.40        0.40      1.11 o 
  -3   6  12       17.43       22.65      2.88 o 
  -2   6  12      104.58       86.89      5.37 o 
  -1   6  12        3.78        6.28      1.76 o 
   0   6  12        0.61        5.13      1.54 o 
   1   6  12      112.85      132.61      5.68 o 
   3   6  12        3.74        4.81      1.24 o 
 -16   1  13       18.13       23.22      2.41 o 
 -15   1  13       62.02       47.85      4.01 o 
 -14   1  13      208.79      159.67      8.30 o 
 -13   1  13      448.96      507.01     10.00 o 
 -12   1  13       21.12       16.22      1.63 o 
 -11   1  13      169.23      213.86      7.04 o 
 -10   1  13       30.47       35.30      2.54 o 
  -9   1  13       50.68       50.62      4.17 o 
  -8   1  13       44.49       43.39      2.91 o 
  -7   1  13        2.91        9.67      1.59 o 
  -6   1  13      247.16      323.02      7.39 o 
  -5   1  13       87.77       75.39      3.10 o 
  -4   1  13       55.21       66.88      2.90 o 
  -3   1  13       55.18       52.28      2.63 o 
  -2   1  13       59.62       67.63      3.19 o 
  -1   1  13       61.76       50.12      2.48 o 
   0   1  13       42.24       27.22      1.83 o 
   1   1  13      142.33      165.83      4.41 o 
   2   1  13        0.46        1.43      1.08 o 
   3   1  13        1.94        1.99      1.03 o 
   4   1  13        6.46        5.95      1.39 o 
   5   1  13        0.31       -0.06      1.23 o 
   6   1  13        0.38        0.32      1.14 o 
   7   1  13        0.75       -0.03      1.36 o 
   8   1  13       31.98       25.80      3.30 o 
   9   1  13       25.26       24.84      2.37 o 
  10   1  13      471.37      378.98     32.00 o 
  11   1  13      148.68      116.44      6.44 o 
  12   1  13      113.53      101.16      5.11 o 
 -16   2  13        1.40        4.24      1.05 o 
 -15   2  13       14.41       10.94      1.88 o 
 -14   2  13       55.41       46.36      4.20 o 
 -13   2  13       17.93       16.58      1.69 o 
 -12   2  13        0.33        0.45      0.87 o 
 -11   2  13       79.04       79.55      3.52 o 
 -10   2  13       28.18       27.11      2.17 o 
  -9   2  13       12.88       13.28      1.69 o 
  -8   2  13       17.74       20.71      2.13 o 
  -7   2  13      517.21      586.48     11.63 o 
  -6   2  13       52.25       54.48      2.98 o 
  -5   2  13      201.90      210.15      5.84 o 
  -4   2  13     1331.42     1509.53     28.40 o 
  -3   2  13       27.12       48.87      3.41 o 
  -2   2  13        0.49        0.91      0.97 o 
  -1   2  13       62.36       60.90      3.03 o 
   0   2  13       25.92       25.24      2.02 o 
   1   2  13       56.98       49.91      2.67 o 
   2   2  13       96.75       95.98      4.36 o 
   3   2  13       26.22       28.45      3.34 o 
   4   2  13        0.50       -0.17      1.26 o 
   5   2  13       67.35       67.95      4.75 o 
   6   2  13        0.98       -0.98      1.17 o 
   7   2  13        0.26        0.23      1.15 o 
   8   2  13        2.60        2.07      1.11 o 
   9   2  13        0.92        1.53      1.11 o 
  10   2  13       73.36       60.15      4.87 o 
  11   2  13      142.90      122.85      6.12 o 
 -15   3  13      145.79      151.69      5.86 o 
 -14   3  13       85.10       92.35      5.14 o 
 -13   3  13       57.20       51.93      4.22 o 
 -12   3  13       23.67       19.03      1.83 o 
 -11   3  13       17.92       22.14      2.31 o 
 -10   3  13      215.84      190.79      8.57 o 
  -9   3  13       70.36       60.04      3.91 o 
  -8   3  13      189.08      193.63      8.74 o 
  -7   3  13      148.34      153.17      4.51 o 
  -6   3  13       38.07       53.28      2.75 o 
  -5   3  13      296.61      289.29      7.61 o 
  -4   3  13      898.58      996.94     19.30 o 
  -3   3  13      157.96      158.75      7.48 o 
  -2   3  13      615.23      620.54     14.99 o 
  -1   3  13        0.02        0.55      1.11 o 
   0   3  13        9.01        6.37      1.34 o 
   1   3  13       95.02       95.27      4.30 o 
   2   3  13       50.71       66.43      3.49 o 
   3   3  13      359.39      408.65     11.92 o 
   4   3  13       11.71       17.68      2.40 o 
   5   3  13       18.82       21.82      3.35 o 
   6   3  13        5.09        3.50      1.88 o 
   7   3  13       22.66       22.76      2.33 o 
   8   3  13        1.96       -0.31      1.50 o 
   9   3  13       25.40       17.03      1.66 o 
  10   3  13       51.18       36.66      2.96 o 
 -12   4  13        0.69        0.98      0.73 o 
 -11   4  13      217.79      211.64      5.56 o 
 -10   4  13       14.07       12.94      2.53 o 
  -9   4  13       54.61       50.12      2.63 o 
  -8   4  13       11.85       15.18      1.51 o 
  -7   4  13       86.07       97.34      4.61 o 
  -6   4  13        2.74        0.69      1.38 o 
  -5   4  13       57.73       74.01      4.26 o 
  -4   4  13      190.19      209.44     10.38 o 
  -3   4  13        0.17        4.20      2.07 o 
  -2   4  13      206.22      216.70     12.56 o 
  -1   4  13       49.67       52.03      3.04 o 
   0   4  13      440.75      385.77     10.34 o 
   1   4  13        1.04        1.78      0.93 o 
   2   4  13        8.77       12.19      1.39 o 
   3   4  13        7.14        5.55      1.26 o 
   4   4  13        0.21       -0.26      0.91 o 
   5   4  13      119.74       94.52      4.27 o 
   6   4  13      107.29      103.44      4.16 o 
   7   4  13      122.49      101.40      8.69 o 
   8   4  13        9.12        3.95      1.30 o 
  -9   5  13       10.16        6.22      1.26 o 
  -8   5  13       35.64       34.68      3.02 o 
  -7   5  13       70.60       87.96      5.23 o 
  -6   5  13       52.04       34.60      3.54 o 
  -5   5  13        3.14        2.20      1.56 o 
  -4   5  13       47.07       46.31      4.16 o 
  -3   5  13       87.19       79.12      5.40 o 
  -2   5  13       44.95       58.22      4.57 o 
  -1   5  13        1.60       -0.58      1.27 o 
   0   5  13       74.29       40.66      3.48 o 
   1   5  13        0.51        0.28      1.42 o 
   2   5  13        3.44        5.44      1.58 o 
   3   5  13        3.79        7.18      1.76 o 
   4   5  13       30.38       33.11      3.11 o 
   5   5  13       97.47       82.04      4.57 o 
   6   5  13       17.85        9.51      1.46 o 
  -4   6  13        0.17        0.38      0.72 o 
  -3   6  13       21.18       17.55      1.86 o 
 -13   0  14      294.54      304.51     43.77 o 
 -12   0  14      685.75      658.81     78.71 o 
 -11   0  14        6.35        3.28      0.96 o 
 -10   0  14        3.85        1.06      0.95 o 
  -9   0  14      123.88      113.35      8.68 o 
  -8   0  14       21.25       29.13      2.74 o 
  -7   0  14       46.48       71.09      7.97 o 
  -6   0  14       69.07       93.22      6.91 o 
  -5   0  14      389.37      377.03     14.57 o 
  -4   0  14       29.77       38.57      3.31 o 
  -3   0  14       57.52       63.19      4.14 o 
  -2   0  14      120.30      119.25      5.64 o 
  -1   0  14      259.07      295.85      9.05 o 
   0   0  14       30.79       20.72      2.83 o 
   1   0  14      367.55      348.50      9.47 o 
   2   0  14       56.33       54.87      5.70 o 
   3   0  14      367.88      349.81     14.81 o 
   4   0  14       41.87       49.03      5.22 o 
   5   0  14      175.21      127.30      8.14 o 
   6   0  14        4.87       -1.22      1.73 o 
   7   0  14        9.44        4.16      1.75 o 
   8   0  14      185.74      152.74      7.50 o 
   9   0  14       96.38       62.15      4.16 o 
 -14   1  14      266.46      244.87      8.39 o 
 -13   1  14        3.72        2.68      0.79 o 
 -12   1  14       51.57       52.04      3.56 o 
 -11   1  14      181.77      202.53      6.10 o 
 -10   1  14       44.94       44.32      2.53 o 
  -9   1  14       46.70       41.13      2.55 o 
  -8   1  14       11.22        5.76      1.44 o 
  -7   1  14       94.84       90.62      3.95 o 
  -6   1  14        0.09        0.50      0.99 o 
  -5   1  14       18.44       24.92      2.18 o 
  -4   1  14      214.51      222.50      6.47 o 
  -3   1  14      691.07      745.69     11.21 o 
  -2   1  14       20.46       17.26      1.55 o 
  -1   1  14      305.11      294.99      6.30 o 
   0   1  14      153.49      168.52      4.55 o 
   1   1  14      165.46      148.43      5.62 o 
   2   1  14       55.44       57.08      3.96 o 
   3   1  14      162.48      123.24      5.75 o 
   4   1  14       16.28        8.27      1.54 o 
   5   1  14        1.73       -0.14      0.93 o 
   6   1  14        0.13       -0.92      1.03 o 
   7   1  14       51.18       31.95      5.27 o 
   8   1  14        5.38        4.29      1.03 o 
   9   1  14        1.32        1.57      1.10 o 
  10   1  14       99.58       70.14      3.96 o 
 -14   2  14        0.97        4.69      1.20 o 
 -13   2  14      111.11      133.27      6.44 o 
 -12   2  14       17.13       17.69      2.61 o 
 -11   2  14       24.18       22.65      2.64 o 
 -10   2  14        7.44        4.62      0.97 o 
  -9   2  14        2.38        0.86      0.77 o 
  -8   2  14        0.05        1.46      1.00 o 
  -7   2  14       20.58       35.84      2.47 o 
  -6   2  14        0.41        4.53      1.23 o 
  -5   2  14      583.24      608.62     13.39 o 
  -4   2  14      372.29      438.60      9.31 o 
  -3   2  14      176.11      205.75      6.01 o 
  -2   2  14       15.37       15.03      1.69 o 
  -1   2  14       26.51       37.15      2.48 o 
   0   2  14        2.72        9.32      1.30 o 
   1   2  14        1.54        0.85      0.86 o 
   2   2  14       74.29       63.85      4.35 o 
   3   2  14        2.84        8.70      1.81 o 
   4   2  14       36.01       40.03      3.25 o 
   5   2  14       10.65       11.81      1.73 o 
   6   2  14        9.43        4.33      1.06 o 
   7   2  14        7.13        4.28      0.90 o 
   8   2  14       52.18       48.11      3.99 o 
   9   2  14       13.67       16.31      2.09 o 
 -12   3  14      387.33      396.64     11.47 o 
 -11   3  14       27.23       29.98      2.03 o 
 -10   3  14      101.49      113.60      4.86 o 
  -9   3  14      139.52      136.24      5.72 o 
  -8   3  14        4.77        1.77      1.30 o 
  -7   3  14        2.91        9.71      2.28 o 
  -6   3  14      145.64      187.39      9.22 o 
  -5   3  14      540.06      572.29     17.73 o 
  -4   3  14        8.64       15.33      2.93 o 
  -3   3  14      657.09      729.15     31.81 o 
  -2   3  14      153.82      158.45     13.86 o 
  -1   3  14       10.12       10.78      1.80 o 
   0   3  14        8.46        4.16      1.03 o 
   1   3  14        8.51        7.25      1.16 o 
   2   3  14      402.13      373.39     10.06 o 
   3   3  14       60.12       66.37      4.49 o 
   4   3  14       16.17        6.11      1.28 o 
   5   3  14        1.86        2.84      0.93 o 
   6   3  14       10.73       11.31      1.39 o 
   7   3  14       36.74       27.47      1.86 o 
 -10   4  14        3.82        1.97      0.80 o 
  -9   4  14        0.14        1.01      0.96 o 
  -8   4  14       74.38       73.88      4.60 o 
  -7   4  14        5.48        2.17      1.32 o 
  -6   4  14       27.28       17.27      2.55 o 
  -5   4  14        0.00        3.32      1.75 o 
  -4   4  14      384.18      404.77     13.04 o 
  -3   4  14      653.55      668.58     17.85 o 
  -2   4  14        0.40       11.15      2.41 o 
  -1   4  14      218.50      264.52      9.56 o 
   0   4  14      521.27      543.41     37.50 o 
   1   4  14       71.69       51.48      4.49 o 
   2   4  14      131.89      134.16      4.70 o 
   3   4  14       17.10       16.09      1.57 o 
   4   4  14       39.97       42.65      3.55 o 
   5   4  14        3.86        4.14      1.26 o 
  -6   5  14        0.44       -1.03      1.03 o 
  -5   5  14       31.75       32.07      2.67 o 
  -4   5  14        0.32        2.74      1.24 o 
  -3   5  14       35.23       36.65      2.82 o 
  -2   5  14        1.55        2.64      0.97 o 
 -11   1  15       39.40       62.22      3.84 o 
 -10   1  15       16.46       28.57      2.06 o 
  -9   1  15      165.35      188.34      5.74 o 
  -8   1  15        0.02        1.48      1.36 o 
  -7   1  15       59.62       82.22      3.93 o 
  -6   1  15       16.48       24.03      2.21 o 
  -5   1  15       71.67       88.75      4.18 o 
  -4   1  15      181.10      222.09      6.79 o 
  -3   1  15       38.00       31.50      2.16 o 
  -2   1  15      220.52      224.14      5.62 o 
  -1   1  15        6.60        4.46      0.94 o 
   0   1  15       49.15       64.53      2.31 o 
   1   1  15       62.40       56.88      3.37 o 
   2   1  15       13.83       11.00      1.54 o 
   3   1  15       19.91       17.94      1.78 o 
   4   1  15       89.77       63.56      9.29 o 
   5   1  15      116.66       97.03      5.79 o 
   6   1  15        3.64        1.23      0.91 o 
   7   1  15        0.69        0.14      0.83 o 
 -11   2  15       98.64      114.27      4.61 o 
 -10   2  15      103.47      127.64      5.66 o 
  -9   2  15        7.69       11.50      1.96 o 
  -8   2  15       42.51       44.29      3.81 o 
  -7   2  15       11.18       16.04      1.78 o 
  -6   2  15        4.49        4.29      1.58 o 
  -5   2  15       14.60       14.40      1.78 o 
  -4   2  15      137.01      140.01      5.25 o 
  -3   2  15       29.20       35.01      3.75 o 
  -2   2  15       64.26       72.89      3.79 o 
  -1   2  15       20.04       30.85      2.39 o 
   0   2  15       65.35       74.65      3.51 o 
   1   2  15        5.84       10.56      2.32 o 
   2   2  15       12.98       15.20      2.74 o 
   3   2  15      187.79      153.01      7.86 o 
   4   2  15       23.50       22.35      2.82 o 
   5   2  15       16.07       13.36      2.12 o 
   6   2  15        4.41        2.41      0.91 o 
  -9   3  15       24.27       19.24      2.04 o 
  -8   3  15        5.82        7.19      1.53 o 
  -7   3  15        8.69       14.38      2.14 o 
  -6   3  15       19.89       15.25      2.30 o 
  -5   3  15      215.43      225.63      8.65 o 
  -4   3  15      184.98      196.49      8.04 o 
  -3   3  15       97.24      119.50      5.97 o 
  -2   3  15      446.55      472.32     13.05 o 
  -1   3  15       19.84       34.11      2.86 o 
   0   3  15       27.65       41.78      3.13 o 
   1   3  15        0.05        2.96      1.30 o 
   2   3  15       63.45       54.87      4.15 o 
   3   3  15       62.11       55.81      3.89 o 
   4   3  15       99.97       79.47      4.25 o 
  -6   4  15       98.33       87.48      4.11 o 
  -5   4  15       70.34       75.50      3.91 o 
  -4   4  15      194.97      170.64      6.16 o 
  -3   4  15        0.08        4.18      1.22 o 
  -9   0  16       86.48      123.53      5.06 o 
  -8   0  16       12.27       18.88      2.15 o 
  -7   0  16      133.09      152.57      6.43 o 
  -6   0  16      409.55      454.03     12.59 o 
  -5   0  16        0.07        1.06      1.07 o 
  -4   0  16       76.89       70.49      4.26 o 
  -3   0  16       62.98       49.67      3.50 o 
  -2   0  16        9.02        6.13      1.35 o 
   2   0  16      156.48       77.56      4.19 o 
  -9   1  16      263.80      281.06      8.05 o 
  -8   1  16       84.45       94.76      4.61 o 
  -7   1  16       83.79       93.64      3.37 o 
  -6   1  16      117.95      125.48      4.05 o 
  -5   1  16        1.47        0.92      0.81 o 
  -4   1  16       12.07       14.01      2.01 o 
  -3   1  16       47.23       49.65      2.39 o 
  -2   1  16       26.56       21.78      2.18 o 
   0   1  16        3.25        3.65      1.42 o 
   1   1  16       56.16       40.38      3.43 o 
   2   1  16      246.96      193.98      7.45 o 
   3   1  16       14.88        9.84      1.64 o 
  -7   2  16       47.73       66.64      3.64 o 
  -6   2  16       27.34       23.76      2.24 o 
  -5   2  16        3.18        2.39      1.12 o 
  -4   2  16       35.84       46.03      3.15 o 
  -3   2  16       25.55       11.08      1.58 o 
                                                 
